# Supplementary material for: Genomic selection for tar content in Nicotiana tabacum: genetic architecture analysis and model evaluation
Source: Front Plant Sci. 2026 Mar 17;17:1721129. doi: 10.3389/fpls.2026.1721129 (PMC13036144; doi:10.3389/fpls.2026.1721129)
Supplement: Supplementary file 1 [file Table1.xlsx]

## Sheet: S1
Table S1. Top ten SNPs with the lowest P-values for tobacco tar content
snp	chr	bp	freq	b	p	r2_percent
SNP_55547	15	120192292	0.204128	3.68964	1.4e-05	3.50471
SNP_93564	24	17570731	0.136468	3.36955	1.4e-05	2.12027
SNP_55554	15	120542851	0.21445	3.8226	1.6e-05	3.90082
SNP_55571	15	121179699	0.209862	3.4438	1.8e-05	3.11639
SNP_79688	19	119537890	0.115826	-4.44899	2.3e-05	3.21222
SNP_55598	15	122471802	0.199541	3.4909	2.5e-05	3.0845
SNP_13151	3	171686810	0.139908	3.46051	2.8e-05	2.28353
SNP_13145	3	171427862	0.137615	3.48852	3e-05	2.2887
SNP_75651	18	20597480	0.03555	6.59271	3e-05	2.36152
SNP_75652	18	20597500	0.03555	6.59271	3e-05	2.36152

## Sheet: S2
Table S2. Regional heritability mapping results for tobacco tar content
win_id	chr	start	end	Vg_local	SE_local	Vg_bg	SE_bg	Ve	SE_e	H2_local	H2_bg
chr10_100000001_102000000_N457	10	100000001	102000000	0.000127	1.20952	74.8147	13.2918	27.8472	6.85096	1e-06	0.728747
chr10_10000001_12000000_N457	10	10000001	12000000	0.000127	0.882139	74.7992	13.3085	27.8766	6.84378	1e-06	0.728498
chr10_102000001_104000000_N457	10	102000001	104000000	0.000127	1.881	71.1829	12.2156	25.9717	6.27212	1e-06	0.732676
chr10_104000001_106000000_N457	10	104000001	106000000	0.106035	1.17925	74.7291	13.2905	27.8326	6.8508	0.001033	0.727873
chr10_106000001_108000000_N457	10	106000001	108000000	0.000127	0.787167	74.4794	13.235	28.0157	6.86822	1e-06	0.726662
chr10_108000001_110000000_N457	10	108000001	110000000	0.000127	0.879524	75.358	13.4073	27.5054	6.82782	1e-06	0.732602
chr10_110000001_112000000_N457	10	110000001	112000000	0.000127	1.21501	75.25	13.2495	27.1788	6.75406	1e-06	0.734656
chr10_112000001_114000000_N457	10	112000001	114000000	0.000127	1.07129	75.113	13.2527	27.3577	6.77447	1e-06	0.733018
chr10_114000001_116000000_N457	10	114000001	116000000	0.000127	0.671385	74.7923	13.2808	27.8891	6.85023	1e-06	0.728391
chr10_116000001_118000000_N457	10	116000001	118000000	0.000127	1.33267	75.8166	12.9584	25.1616	6.43822	1e-06	0.750821
chr10_118000001_120000000_N457	10	118000001	120000000	0.000127	0.86928	74.646	13.1969	27.6277	6.79236	1e-06	0.729864
chr10_120000001_122000000_N457	10	120000001	122000000	0.000127	1.46029	74.0283	12.5366	24.8297	6.25572	1e-06	0.748834
chr10_1_2000000_N457	10	1	2000000	0.371945	0.968847	74.6713	13.2775	27.6607	6.83225	0.003622	0.727054
chr10_12000001_14000000_N457	10	12000001	14000000	0.856973	1.51973	73.8407	13.2182	27.8197	6.81837	0.008359	0.720275
chr10_122000001_124000000_N457	10	122000001	124000000	0.000127	1.94998	71.5287	12.4508	26.8742	6.46591	1e-06	0.726895
chr10_124000001_126000000_N457	10	124000001	126000000	0.000127	1.59988	75.6872	12.8188	24.575	6.32439	1e-06	0.754892
chr10_126000001_128000000_N457	10	126000001	128000000	0.000127	2.06692	72.8783	10.8991	17.8215	4.96633	1e-06	0.80351
chr10_128000001_130000000_N457	10	128000001	130000000	0.000127	1.32163	75.6858	12.8913	24.9696	6.39546	1e-06	0.751929
chr10_130000001_132000000_N457	10	130000001	132000000	0.000127	2.10661	74.57	13.0156	26.6529	6.62618	1e-06	0.73669
chr10_132000001_134000000_N457	10	132000001	134000000	0.000127	0.646722	74.6391	13.2255	27.7987	6.82056	1e-06	0.728628
chr10_134000001_136000000_N457	10	134000001	136000000	0.000127	2.28921	71.183	10.3942	16.8136	4.69432	1e-06	0.808928
chr10_136000001_138000000_N457	10	136000001	138000000	0.000127	0.925383	75.6377	13.3563	27.1733	6.78362	1e-06	0.735696
chr10_138000001_140000000_N457	10	138000001	140000000	0.000127	0.899973	74.8613	13.3154	27.8209	6.83762	1e-06	0.729057
chr10_140000001_142000000_N457	10	140000001	142000000	0.000127	1.22881	75.1257	13.0211	26.1938	6.57011	1e-06	0.741473
chr10_14000001_16000000_N457	10	14000001	16000000	4.64392	3.43791	70.6818	12.6826	27.1739	6.56381	0.045307	0.689581
chr10_142000001_144000000_N457	10	142000001	144000000	0.000127	1.16057	74.7131	13.0534	26.7955	6.64844	1e-06	0.736026
chr10_144000001_146000000_N457	10	144000001	146000000	0.356657	0.721093	75.055	13.255	27.3608	6.80465	0.00347	0.730303
chr10_146000001_148000000_N457	10	146000001	148000000	0.539003	1.11773	75.6823	13.3205	27.0025	6.81262	0.005222	0.733187
chr10_148000001_150000000_N457	10	148000001	150000000	0.000127	0.759064	75.3488	13.3612	27.5032	6.81969	1e-06	0.732594
chr10_150000001_152000000_N457	10	150000001	152000000	0.000127	0.822183	75.7561	13.4821	27.329	6.82865	1e-06	0.734888
chr10_152000001_154000000_N457	10	152000001	154000000	0.000127	1.39768	77.5547	13.4911	25.554	6.644	1e-06	0.752164
chr10_154000001_156000000_N457	10	154000001	156000000	0.000127	0.99155	75.2617	13.3214	27.4727	6.80476	1e-06	0.732584
chr10_156000001_158000000_N457	10	156000001	158000000	0.000127	1.1921	74.7679	13.3358	27.8942	6.84565	1e-06	0.72829
chr10_158000001_160000000_N457	10	158000001	160000000	1.6124	1.58319	67.8235	12.8248	29.9762	6.81491	0.016219	0.682246
chr10_160000001_162000000_N457	10	160000001	162000000	1.0261	1.35408	72.3705	13.0274	28.316	6.76488	0.010088	0.71152
chr10_16000001_18000000_N457	10	16000001	18000000	1.23973	1.43921	72.5254	13.0797	28.0135	6.778	0.012181	0.71258
chr10_162000001_164000000_N457	10	162000001	164000000	0.000127	1.04784	75.1506	13.3071	27.5418	6.80977	1e-06	0.731802
chr10_164000001_166000000_N457	10	164000001	166000000	0.929153	1.70871	74.2759	13.2234	27.5648	6.79401	0.009041	0.72274
chr10_166000001_168000000_N457	10	166000001	168000000	0.000127	0.964947	74.6869	13.1865	27.5255	6.7769	1e-06	0.730702
chr10_168000001_170000000_N457	10	168000001	170000000	0.118303	0.602344	74.6324	13.2543	27.8676	6.83022	0.001153	0.727281
chr10_170000001_170044194_N457	10	170000001	170044194	0.434805	0.821555	74.0132	13.1643	27.9425	6.79965	0.004247	0.722852
chr10_18000001_20000000_N457	10	18000001	20000000	2.44418	2.48277	70.3472	12.7996	28.4894	6.70352	0.024133	0.694576
chr10_20000001_22000000_N457	10	20000001	22000000	0.000127	0.757751	74.8757	13.3445	27.8616	6.84627	1e-06	0.728807
chr10_2000001_4000000_N457	10	2000001	4000000	0.000127	1.23035	76.8935	13.413	26.0221	6.67521	1e-06	0.74715
chr10_22000001_24000000_N457	10	22000001	24000000	0.661091	1.07023	72.4243	13.1178	28.6168	6.82266	0.0065	0.712121
chr10_24000001_26000000_N457	10	24000001	26000000	1.0216	1.34421	73.2734	13.1331	27.8957	6.7942	0.009997	0.717026
chr10_26000001_28000000_N457	10	26000001	28000000	8.29892	6.86252	68.9094	12.72	27.7373	6.58146	0.079078	0.65662
chr10_28000001_30000000_N457	10	28000001	30000000	0.000127	0.899868	76.6142	13.547	26.8255	6.79686	1e-06	0.740664
chr10_30000001_32000000_N457	10	30000001	32000000	3.06344	2.46328	71.8089	13.0779	27.318	6.7771	0.029978	0.702697
chr10_32000001_34000000_N457	10	32000001	34000000	1.23455	1.5696	73.0243	13.1843	27.9707	6.829	0.012076	0.714317
chr10_34000001_36000000_N457	10	34000001	36000000	1.98098	2.15708	72.6336	13.2399	27.7279	6.82521	0.019356	0.709711
chr10_36000001_38000000_N457	10	36000001	38000000	3.27027	3.115	66.699	12.8453	30.3468	6.9104	0.0326	0.664889
chr10_38000001_40000000_N457	10	38000001	40000000	1.18238	1.50792	71.2723	13.2521	28.9041	6.93632	0.011665	0.703169
chr10_40000001_42000000_N457	10	40000001	42000000	2.33752	2.33796	68.5826	13.0174	29.7837	6.91032	0.023212	0.681033
chr10_4000001_6000000_N457	10	4000001	6000000	0.000127	1.20638	76.478	13.5189	26.7152	6.76948	1e-06	0.741113
chr10_42000001_44000000_N457	10	42000001	44000000	2.33541	2.33436	67.6387	13.0597	30.3859	6.97243	0.02327	0.673961
chr10_44000001_46000000_N457	10	44000001	46000000	2.11852	2.08666	65.5024	12.9103	31.5108	7.02994	0.021371	0.660761
chr10_46000001_48000000_N457	10	46000001	48000000	1.92704	2.04094	65.961	12.9518	31.2213	7.00276	0.019444	0.665538
chr10_48000001_50000000_N457	10	48000001	50000000	4.20066	4.05739	61.0745	12.6998	33.2224	7.07836	0.042647	0.620061
chr10_50000001_52000000_N457	10	50000001	52000000	1.44145	2.00449	71.0044	13.2988	29.1773	6.95583	0.014184	0.698703
chr10_52000001_54000000_N457	10	52000001	54000000	0.000127	0.930471	75.5744	13.556	27.4779	6.84771	1e-06	0.733358
chr10_54000001_56000000_N457	10	54000001	56000000	0.000127	0.77992	75.0443	13.5671	27.748	6.8889	1e-06	0.730056
chr10_56000001_58000000_N457	10	56000001	58000000	3.04807	2.97883	66.794	13.1291	30.7932	7.02616	0.030288	0.663724
chr10_58000001_60000000_N457	10	58000001	60000000	1.19088	1.58437	70.2384	13.233	29.5365	6.95187	0.011795	0.695665
chr10_60000001_62000000_N457	10	60000001	62000000	1.83469	2.04806	70.2058	13.2142	29.1479	6.94714	0.018131	0.693813
chr10_6000001_8000000_N457	10	6000001	8000000	0.000127	1.7405	78.2737	13.4307	24.4493	6.50569	1e-06	0.761987
chr10_62000001_64000000_N457	10	62000001	64000000	1.49354	1.86939	69.2683	13.2067	29.9987	6.98038	0.014823	0.687455
chr10_64000001_66000000_N457	10	64000001	66000000	0.730063	1.18878	72.1806	13.2296	28.7022	6.88155	0.007185	0.710349
chr10_66000001_68000000_N457	10	66000001	68000000	0.651855	1.11778	71.9357	13.2191	28.9362	6.89189	0.006421	0.70856
chr10_68000001_70000000_N457	10	68000001	70000000	1.39508	1.79525	69.8811	13.1548	29.6873	6.92784	0.013818	0.692142
chr10_70000001_72000000_N457	10	70000001	72000000	1.83078	1.8729	67.6583	12.9948	30.4701	6.94737	0.018315	0.676859
chr10_72000001_74000000_N457	10	72000001	74000000	1.52613	1.52219	67.9994	13.0839	30.2634	6.98365	0.015294	0.681432
chr10_74000001_76000000_N457	10	74000001	76000000	1.84096	2.00034	69.3593	13.1151	29.721	6.93028	0.018242	0.687262
chr10_76000001_78000000_N457	10	76000001	78000000	1.91766	2.06203	69.5726	13.0984	29.5796	6.91112	0.018974	0.688362
chr10_78000001_80000000_N457	10	78000001	80000000	2.34466	2.20479	67.9711	13.0149	29.9387	6.94347	0.023387	0.677985
chr10_80000001_82000000_N457	10	80000001	82000000	0.000127	0.662611	74.7991	13.3785	27.8825	6.84794	1e-06	0.728456
chr10_8000001_10000000_N457	10	8000001	10000000	0.000127	0.851435	75.2589	13.3107	27.4869	6.80729	1e-06	0.732476
chr10_82000001_84000000_N457	10	82000001	84000000	0.000127	1.42545	78.325	13.5684	25.117	6.61751	1e-06	0.757187
chr10_84000001_86000000_N457	10	84000001	86000000	0.361223	0.826085	73.2258	13.2397	28.4301	6.8604	0.003541	0.71778
chr10_86000001_88000000_N457	10	86000001	88000000	1.66953	1.65353	71.5673	12.9329	28.1602	6.74967	0.016465	0.705813
chr10_88000001_90000000_N457	10	88000001	90000000	0.488901	1.02607	73.1586	13.2115	28.3398	6.82871	0.004794	0.717331
chr10_90000001_92000000_N457	10	90000001	92000000	0.000127	0.9393	74.8469	13.2744	27.7916	6.84105	1e-06	0.729228
chr10_92000001_94000000_N457	10	92000001	94000000	0.972746	1.72303	73.0646	13.2374	28.139	6.837	0.00952	0.715084
chr10_94000001_96000000_N457	10	94000001	96000000	0.000127	0.514768	74.7561	13.2708	27.9009	6.84712	1e-06	0.728211
chr10_96000001_98000000_N457	10	96000001	98000000	0.000127	1.41989	74.2784	13.0377	27.1577	6.6891	1e-06	0.732267
chr10_98000001_100000000_N457	10	98000001	100000000	0.000127	0.737795	74.8413	13.2618	27.7514	6.82688	1e-06	0.729498
chr1_100000001_102000000_N457	1	100000001	102000000	0.000127	0.931922	75.4386	13.1415	26.7324	6.73475	1e-06	0.738356
chr1_10000001_12000000_N457	1	10000001	12000000	0.000127	2.37504	76.5892	13.0649	24.7901	6.4621	1e-06	0.755471
chr1_102000001_104000000_N457	1	102000001	104000000	0.01407	0.635454	75.3325	13.3209	26.8342	6.77169	0.000138	0.737247
chr1_104000001_106000000_N457	1	104000001	106000000	0.289764	0.934546	74.5919	13.1799	27.0405	6.75123	0.002843	0.731852
chr1_106000001_108000000_N457	1	106000001	108000000	0.133085	0.801816	75.0262	13.2106	26.9045	6.74942	0.001304	0.735091
chr1_108000001_110000000_N457	1	108000001	110000000	0.229916	1.03945	75.0525	13.1813	26.8232	6.75081	0.002252	0.735048
chr11_100000001_102000000_N457	11	100000001	102000000	0.000127	0.544361	72.0018	13.0031	29.0475	6.84031	1e-06	0.712541
chr1_110000001_112000000_N457	1	110000001	112000000	0.439175	1.08407	74.1577	13.1516	27.1816	6.75408	0.004315	0.728619
chr11_10000001_12000000_N457	11	10000001	12000000	0.000127	0.814277	70.4716	12.8269	29.6074	6.87327	1e-06	0.704159
chr11_102000001_104000000_N457	11	102000001	104000000	0.22004	1.03892	72.2502	13.0029	28.7698	6.85039	0.002173	0.713653
chr11_104000001_106000000_N457	11	104000001	106000000	1.05633	1.41835	72.9558	12.9915	27.714	6.77054	0.010384	0.717179
chr11_106000001_108000000_N457	11	106000001	108000000	0.030858	0.472519	72.0021	12.9927	29.0188	6.83892	0.000305	0.712527
chr11_108000001_110000000_N457	11	108000001	110000000	0.673016	1.08808	72.4804	12.9776	28.2579	6.77857	0.006637	0.714717
chr11_110000001_112000000_N457	11	110000001	112000000	0.214871	0.592671	72.2877	12.9973	28.7067	6.81882	0.002123	0.71424
chr11_112000001_114000000_N457	11	112000001	114000000	0.1398	0.527453	72.1294	13.0017	28.8616	6.83301	0.001382	0.713229
chr11_114000001_116000000_N457	11	114000001	116000000	0.000127	0.810553	71.2771	12.8614	29.0944	6.80448	1e-06	0.710132
chr11_116000001_118000000_N457	11	116000001	118000000	0.257582	0.620137	72.1295	12.9788	28.7225	6.81105	0.002548	0.71338
chr11_118000001_120000000_N457	11	118000001	120000000	0.477985	1.04428	72.4117	13.008	28.4744	6.82828	0.004716	0.714372
chr11_120000001_122000000_N457	11	120000001	122000000	0.507874	0.821645	72.6277	12.9797	28.1999	6.77455	0.005012	0.716705
chr11_1_2000000_N457	11	1	2000000	0.000127	2.3624	74.9225	8.91601	7.57858	3.3063	2e-06	0.908138
chr1_112000001_114000000_N457	1	112000001	114000000	0.000127	0.817336	75.8203	13.2475	26.535	6.72697	1e-06	0.740755
chr11_12000001_14000000_N457	11	12000001	14000000	0.000127	0.753803	72.0347	13.0045	29.0015	6.8333	1e-06	0.712958
chr11_122000001_124000000_N457	11	122000001	124000000	0.57174	1.01948	72.1444	12.9708	28.5634	6.79732	0.005645	0.71233
chr11_124000001_126000000_N457	11	124000001	126000000	0.245501	0.648005	72.2612	12.9961	28.6964	6.81782	0.002426	0.714022
chr11_126000001_128000000_N457	11	126000001	128000000	0.000127	0.652499	71.9606	12.978	28.9845	6.8276	1e-06	0.712868
chr11_128000001_130000000_N457	11	128000001	130000000	2.77284	2.65205	68.7331	12.8019	29.1681	6.77539	0.027543	0.682729
chr11_130000001_132000000_N457	11	130000001	132000000	0.873635	1.29308	72.6672	12.9825	28.0639	6.76099	0.008598	0.715195
chr11_132000001_134000000_N457	11	132000001	134000000	0.426432	0.957161	72.1733	12.9979	28.6312	6.82229	0.004212	0.712957
chr11_134000001_136000000_N457	11	134000001	136000000	0.120177	0.574362	72.0988	12.9927	28.8961	6.8271	0.001189	0.713037
chr11_136000001_138000000_N457	11	136000001	138000000	0.305987	0.834776	71.7419	12.9797	28.9696	6.8226	0.003029	0.710193
chr11_138000001_140000000_N457	11	138000001	140000000	2.45959	2.79145	67.0121	12.8225	30.4273	6.88393	0.024621	0.670798
chr11_140000001_142000000_N457	11	140000001	142000000	0.633114	1.02358	70.3697	12.9327	29.3256	6.81656	0.00631	0.701394
chr1_114000001_116000000_N457	1	114000001	116000000	0.40409	1.02142	74.1806	13.1864	27.1211	6.76427	0.003973	0.729365
chr11_14000001_16000000_N457	11	14000001	16000000	0.000127	0.844474	72.0844	13.0024	28.9316	6.82535	1e-06	0.713593
chr11_142000001_144000000_N457	11	142000001	144000000	0.224026	0.752674	71.4417	13.0013	29.1595	6.83799	0.002222	0.70857
chr11_144000001_146000000_N457	11	144000001	146000000	0.009161	0.46104	71.9565	13.0255	29.0596	6.83717	9.1e-05	0.712263
chr11_146000001_148000000_N457	11	146000001	148000000	1.09665	1.27551	70.3118	12.9219	28.9654	6.80337	0.010926	0.700499
chr11_148000001_150000000_N457	11	148000001	150000000	0.000127	0.827586	71.5652	12.9045	29.0217	6.81107	1e-06	0.711475
chr11_150000001_152000000_N457	11	150000001	152000000	0.000127	1.17548	73.2065	12.9548	27.3907	6.63706	1e-06	0.727718
chr11_152000001_154000000_N457	11	152000001	154000000	0.000127	0.894527	72.4153	13.1459	28.8021	6.83182	1e-06	0.715442
chr11_154000001_156000000_N457	11	154000001	156000000	0.013217	0.410176	72.0159	12.9935	29.0224	6.84557	0.000131	0.712665
chr11_156000001_158000000_N457	11	156000001	158000000	0.000127	0.743394	71.9869	12.9998	29.0553	6.84894	1e-06	0.712443
chr11_158000001_160000000_N457	11	158000001	160000000	0.000127	0.713378	71.4837	12.9141	29.1617	6.8327	1e-06	0.710252
chr11_160000001_162000000_N457	11	160000001	162000000	0.000127	0.893496	70.915	12.7113	28.6595	6.69709	1e-06	0.71218
chr1_116000001_118000000_N457	1	116000001	118000000	0.471727	1.14615	73.9584	13.1693	27.277	6.76822	0.004638	0.72717
chr11_16000001_18000000_N457	11	16000001	18000000	0.000127	0.838311	71.9844	12.9888	29.0024	6.83391	1e-06	0.712809
chr11_162000001_164000000_N457	11	162000001	164000000	0.000127	0.749988	72.098	13.0301	29.0382	6.85109	1e-06	0.712879
chr11_164000001_166000000_N457	11	164000001	166000000	0.000127	0.862815	73.3376	13.1264	28.0797	6.76695	1e-06	0.723126
chr11_166000001_168000000_N457	11	166000001	168000000	0.000127	0.898472	73.6807	13.2053	27.8359	6.76629	1e-06	0.725798
chr11_168000001_170000000_N457	11	168000001	170000000	0.000127	1.35857	74.253	13.1397	26.9908	6.64519	1e-06	0.733407
chr11_170000001_172000000_N457	11	170000001	172000000	0.000127	0.854293	72.9161	13.0802	28.3089	6.77656	1e-06	0.720336
chr11_172000001_174000000_N457	11	172000001	174000000	0.000127	0.881042	71.84	12.979	29.1219	6.88044	1e-06	0.711554
chr11_174000001_176000000_N457	11	174000001	176000000	0.066394	0.690422	71.9891	12.9968	28.9915	6.83493	0.000657	0.712432
chr11_176000001_178000000_N457	11	176000001	178000000	2.71242	2.56249	70.5426	12.7896	28.2401	6.68607	0.026725	0.695034
chr11_178000001_180000000_N457	11	178000001	180000000	3.32784	2.84417	66.363	12.7393	30.0581	6.84373	0.033362	0.6653
chr11_180000001_182000000_N457	11	180000001	182000000	3.97709	3.90544	63.7461	12.4076	31.4147	6.8233	0.040117	0.643004
chr1_118000001_120000000_N457	1	118000001	120000000	0.000127	0.482658	75.6466	13.266	26.6891	6.7481	1e-06	0.739199
chr11_18000001_20000000_N457	11	18000001	20000000	0.000127	1.09621	70.8087	12.7147	28.7844	6.71427	1e-06	0.710979
chr11_182000001_182343054_N457	11	182000001	182343054	1.86936	2.09972	67.2252	12.8705	30.5251	6.91235	0.018765	0.674818
chr1_120000001_122000000_N457	1	120000001	122000000	0.38637	1.10889	74.5365	13.1905	27.029	6.75597	0.00379	0.731095
chr11_20000001_22000000_N457	11	20000001	22000000	0.000127	0.985182	71.7251	12.9011	28.8259	6.78404	1e-06	0.71332
chr1_1_2000000_N457	1	1	2000000	0.000127	1.23393	75.6412	13.2198	26.6337	6.72507	1e-06	0.739586
chr1_12000001_14000000_N457	1	12000001	14000000	0.000127	0.918295	75.4489	13.1749	26.7778	6.73716	1e-06	0.738054
chr11_2000001_4000000_N457	11	2000001	4000000	0.000127	1.22901	71.9836	12.8828	28.4036	6.72966	1e-06	0.717059
chr1_122000001_124000000_N457	1	122000001	124000000	0.000127	0.823964	75.9658	13.2353	26.4406	6.71494	1e-06	0.741806
chr11_22000001_24000000_N457	11	22000001	24000000	0.357679	0.888968	72.4386	13.0102	28.5263	6.82308	0.00353	0.714931
chr1_124000001_126000000_N457	1	124000001	126000000	0.000127	1.11243	77.4618	13.3011	25.1329	6.59449	1e-06	0.755026
chr11_24000001_26000000_N457	11	24000001	26000000	0.428828	0.973587	71.8311	12.9833	28.8528	6.82066	0.004241	0.710406
chr1_126000001_128000000_N457	1	126000001	128000000	0.059079	0.529239	75.1711	13.1981	26.8804	6.74784	0.000579	0.736174
chr11_26000001_28000000_N457	11	26000001	28000000	1.04357	1.55801	71.9379	12.9448	28.3632	6.77447	0.010297	0.709834
chr1_128000001_130000000_N457	1	128000001	130000000	0.000127	0.828691	75.9514	13.248	26.439	6.71807	1e-06	0.741782
chr11_28000001_30000000_N457	11	28000001	30000000	1.16349	1.68752	72.0187	12.9638	28.2783	6.76876	0.011467	0.70982
chr1_130000001_132000000_N457	1	130000001	132000000	0.000127	0.949063	77.0203	13.3283	25.7188	6.66414	1e-06	0.749668
chr11_30000001_32000000_N457	11	30000001	32000000	0.923071	1.35505	72.2039	12.9752	28.2798	6.77442	0.009103	0.712023
chr1_132000001_134000000_N457	1	132000001	134000000	0.000127	0.795435	75.8169	13.2313	26.5759	6.72729	1e-06	0.74045
chr11_32000001_34000000_N457	11	32000001	34000000	0.594801	1.15652	72.094	12.9909	28.5712	6.80204	0.005874	0.711969
chr1_134000001_136000000_N457	1	134000001	136000000	0.000127	0.864598	75.9025	13.2246	26.4811	6.71638	1e-06	0.741353
chr11_34000001_36000000_N457	11	34000001	36000000	1.3768	1.77765	72.8349	13.0454	27.6114	6.78701	0.013521	0.715308
chr1_136000001_138000000_N457	1	136000001	138000000	0.000127	0.725027	76.0287	13.267	26.3905	6.7239	1e-06	0.742328
chr11_36000001_38000000_N457	11	36000001	38000000	0.779007	1.18954	71.1959	12.9492	28.892	6.80272	0.007723	0.70584
chr1_138000001_140000000_N457	1	138000001	140000000	0.000127	0.926889	76.8811	13.3515	25.7945	6.68262	1e-06	0.748776
chr11_38000001_40000000_N457	11	38000001	40000000	0.002566	0.698972	71.9848	12.9994	29.0509	6.84103	2.5e-05	0.712451
chr1_140000001_142000000_N457	1	140000001	142000000	0.000127	0.928264	76.6952	13.2635	25.7466	6.6567	1e-06	0.74867
chr11_40000001_42000000_N457	11	40000001	42000000	0.607525	1.27922	72.4077	13.0337	28.4242	6.82361	0.005989	0.713803
chr1_14000001_16000000_N457	1	14000001	16000000	0.000127	0.786426	75.4391	13.1492	26.7773	6.74363	1e-06	0.738032
chr11_4000001_6000000_N457	11	4000001	6000000	0.000127	0.968183	72.4874	13.1474	28.7158	6.82722	1e-06	0.716255
chr1_142000001_144000000_N457	1	142000001	144000000	0.000127	1.13094	76.3691	13.2374	26.0197	6.6671	1e-06	0.745873
chr11_42000001_44000000_N457	11	42000001	44000000	0.471182	0.919379	70.9648	12.9077	29.2098	6.80317	0.004682	0.705095
chr1_144000001_146000000_N457	1	144000001	146000000	0.000127	1.14092	77.1603	13.1353	24.8313	6.51245	1e-06	0.756535
chr11_44000001_46000000_N457	11	44000001	46000000	0.000127	0.571013	71.9693	12.9895	29.0487	6.83929	1e-06	0.71244
chr1_146000001_148000000_N457	1	146000001	148000000	0.000127	1.2087	77.7334	13.1983	24.4756	6.49355	1e-06	0.760533
chr11_46000001_48000000_N457	11	46000001	48000000	0.000127	0.847031	71.8179	12.9715	29.1169	6.85775	1e-06	0.711527
chr1_148000001_150000000_N457	1	148000001	150000000	0.000127	1.18876	75.2939	12.9625	25.9627	6.58449	1e-06	0.743594
chr11_48000001_50000000_N457	11	48000001	50000000	0.000127	0.846673	71.8192	12.9477	28.9805	6.81955	1e-06	0.712493
chr1_150000001_152000000_N457	1	150000001	152000000	0.000127	1.02256	76.2259	13.1773	25.9818	6.65029	1e-06	0.745793
chr11_50000001_52000000_N457	11	50000001	52000000	0.163662	0.984217	71.9976	13.0076	28.934	6.83982	0.001619	0.712176
chr1_152000001_154000000_N457	1	152000001	154000000	0.000127	0.708588	76.8923	13.3164	25.7879	6.68078	1e-06	0.748851
chr11_52000001_54000000_N457	11	52000001	54000000	0.12613	0.762292	72.0461	13.0037	28.9215	6.83562	0.001248	0.712667
chr1_154000001_156000000_N457	1	154000001	156000000	0.000127	1.28656	78.2828	13.2359	24.1006	6.46027	1e-06	0.764604
chr11_54000001_56000000_N457	11	54000001	56000000	0.587189	1.03744	71.7755	12.931	28.6889	6.78498	0.005811	0.710286
chr1_156000001_158000000_N457	1	156000001	158000000	0.000127	1.3082	77.3792	13.1695	24.6677	6.50305	1e-06	0.75827
chr11_56000001_58000000_N457	11	56000001	58000000	0.801674	1.17146	71.7276	12.8912	28.5028	6.75239	0.007935	0.709949
chr1_158000001_160000000_N457	1	158000001	160000000	0.000127	1.00661	76.1431	13.1757	26.0676	6.65947	1e-06	0.744961
chr11_58000001_60000000_N457	11	58000001	60000000	0.966382	1.25889	70.4292	12.8238	29.0803	6.77391	0.009618	0.700956
chr1_160000001_162000000_N457	1	160000001	162000000	0.000127	0.781246	76.3419	13.2191	26.0866	6.67767	1e-06	0.745318
chr11_60000001_62000000_N457	11	60000001	62000000	0.549859	0.862245	71.1923	12.8297	28.9254	6.75086	0.005462	0.707202
chr1_16000001_18000000_N457	1	16000001	18000000	1.47792	1.62701	77.223	13.1783	24.6552	6.64696	0.014299	0.747155
chr11_6000001_8000000_N457	11	6000001	8000000	0.000127	1.43485	74.2998	12.9687	26.2155	6.51154	1e-06	0.739188
chr1_162000001_164000000_N457	1	162000001	164000000	0.000127	0.81576	76.5233	13.291	26.0535	6.69247	1e-06	0.746009
chr11_62000001_64000000_N457	11	62000001	64000000	1.21188	1.39616	72.0607	12.8437	27.9327	6.71216	0.011974	0.712025
chr1_164000001_166000000_N457	1	164000001	166000000	0.000127	0.780138	75.4914	13.1875	26.7674	6.73982	1e-06	0.738238
chr11_64000001_66000000_N457	11	64000001	66000000	1.59476	1.79721	71.6535	12.7527	27.8736	6.6714	0.015771	0.708586
chr1_166000001_168000000_N457	1	166000001	168000000	0.000127	0.91677	77.012	13.2612	25.5215	6.62842	1e-06	0.75109
chr11_66000001_68000000_N457	11	66000001	68000000	3.38698	3.339	72.0566	12.8271	27.395	6.66526	0.032935	0.700677
chr1_168000001_170000000_N457	1	168000001	170000000	0.000127	1.02545	76.1047	13.1786	26.1369	6.66858	1e-06	0.744361
chr11_68000001_70000000_N457	11	68000001	70000000	0.000127	0.628588	72.0913	13.0225	29.0015	6.83673	1e-06	0.713119
chr1_170000001_172000000_N457	1	170000001	172000000	0.000127	0.930188	75.7541	13.1547	26.4155	6.69391	1e-06	0.741453
chr11_70000001_72000000_N457	11	70000001	72000000	0.628615	1.17966	73.1645	13.0505	27.9133	6.82792	0.006181	0.71937
chr1_172000001_174000000_N457	1	172000001	174000000	0.000127	0.92085	76.0149	13.1994	26.273	6.68888	1e-06	0.743146
chr11_72000001_74000000_N457	11	72000001	74000000	0.000127	0.357083	71.9787	12.9935	29.056	6.8487	1e-06	0.712415
chr1_174000001_176000000_N457	1	174000001	176000000	0.206081	0.755329	74.8182	13.1664	26.9712	6.74632	0.00202	0.733544
chr11_74000001_76000000_N457	11	74000001	76000000	0.000127	0.900014	70.6813	12.6247	28.4369	6.63938	1e-06	0.7131
chr1_176000001_178000000_N457	1	176000001	178000000	0.000127	0.924248	76.0394	13.1458	26.0808	6.65412	1e-06	0.744606
chr11_76000001_78000000_N457	11	76000001	78000000	0.328523	0.878318	71.7387	12.9545	28.8707	6.81614	0.003255	0.710721
chr1_178000001_180000000_N457	1	178000001	180000000	0.000127	0.803638	75.071	12.9597	26.1957	6.60852	1e-06	0.741319
chr11_78000001_80000000_N457	11	78000001	80000000	0.000127	0.742255	71.3868	12.9237	29.3079	6.86462	1e-06	0.708942
chr1_180000001_182000000_N457	1	180000001	182000000	0.000127	1.14383	75.4505	13.2144	26.7786	6.73756	1e-06	0.738053
chr11_80000001_82000000_N457	11	80000001	82000000	0.000127	0.627689	72.29	13.0195	28.7908	6.8134	1e-06	0.715169
chr11_8000001_10000000_N457	11	8000001	10000000	0.000127	0.672718	72.3351	13.0615	28.8414	6.826	1e-06	0.714939
chr1_18000001_20000000_N457	1	18000001	20000000	0.103779	0.829449	75.3605	13.1655	26.755	6.73398	0.001015	0.737243
chr1_182000001_184000000_N457	1	182000001	184000000	0.000127	1.04633	75.3991	13.0108	26.1103	6.61584	1e-06	0.742778
chr11_82000001_84000000_N457	11	82000001	84000000	0.000127	0.983013	71.9207	12.9921	29.0951	6.9238	1e-06	0.711974
chr1_184000001_186000000_N457	1	184000001	186000000	1.56401	1.97193	74.762	13.0413	26.2795	6.65732	0.015243	0.728635
chr11_84000001_86000000_N457	11	84000001	86000000	0.000127	0.46825	71.932	12.9744	29.0045	6.82603	1e-06	0.712645
chr1_186000001_188000000_N457	1	186000001	188000000	0.000127	0.789674	75.2974	13.1361	26.8805	6.76891	1e-06	0.736924
chr11_86000001_88000000_N457	11	86000001	88000000	0.000127	0.572534	71.486	12.9213	29.1847	6.83525	1e-06	0.710096
chr1_188000001_190000000_N457	1	188000001	190000000	0.258022	0.851555	74.9066	13.1559	26.8611	6.73916	0.002529	0.734193
chr11_88000001_90000000_N457	11	88000001	90000000	0.000127	0.596373	71.8186	12.943	28.9612	6.81122	1e-06	0.712628
chr1_190000001_192000000_N457	1	190000001	192000000	0.000127	1.04287	76.5359	13.2517	25.8835	6.65937	1e-06	0.747279
chr11_90000001_92000000_N457	11	90000001	92000000	0.124898	0.500142	72.3437	13.0095	28.7358	6.83697	0.001234	0.714828
chr1_192000001_194000000_N457	1	192000001	194000000	0.000127	1.42674	75.6097	13.1033	26.2957	6.67268	1e-06	0.741959
chr11_92000001_94000000_N457	11	92000001	94000000	0.449479	0.992733	71.8429	12.9753	28.7672	6.81098	0.004448	0.710896
chr1_194000001_196000000_N457	1	194000001	196000000	0.000127	0.900288	75.1654	12.9437	26.016	6.58204	1e-06	0.742876
chr11_94000001_96000000_N457	11	94000001	96000000	0.515439	1.09031	71.6607	12.9261	28.8493	6.78686	0.005102	0.709333
chr1_196000001_198000000_N457	1	196000001	198000000	0.000127	0.758479	75.4587	13.1468	26.7467	6.73916	1e-06	0.738304
chr11_96000001_98000000_N457	11	96000001	98000000	0.055477	0.51447	72.0392	12.9913	28.9797	6.83697	0.000549	0.712734
chr11_98000001_100000000_N457	11	98000001	100000000	1.06014	1.58414	72.9394	13.0001	27.8158	6.7669	0.010412	0.716389
chr1_198000001_200000000_N457	1	198000001	200000000	0.000127	0.823052	75.7605	13.2078	26.5717	6.72242	1e-06	0.740338
chr1_200000001_202000000_N457	1	200000001	202000000	0.000127	0.807896	75.6169	13.1847	26.6851	6.73411	1e-06	0.739153
chr1_20000001_22000000_N457	1	20000001	22000000	0.791468	1.35137	73.7523	13.0894	27.1854	6.74696	0.00778	0.724987
chr1_2000001_4000000_N457	1	2000001	4000000	0.000127	2.00113	78.2086	13.2504	23.8573	6.41474	1e-06	0.766255
chr1_202000001_204000000_N457	1	202000001	204000000	0.000127	1.15827	75.5765	12.9828	25.7748	6.56737	1e-06	0.745688
chr1_204000001_206000000_N457	1	204000001	206000000	0.000127	0.909198	75.8185	13.1773	26.4517	6.70544	1e-06	0.741354
chr1_206000001_208000000_N457	1	206000001	208000000	0.000127	0.987844	75.411	13.1276	26.6884	6.72999	1e-06	0.738603
chr1_208000001_210000000_N457	1	208000001	210000000	0.240298	0.635232	74.9611	13.127	26.7877	6.72239	0.002356	0.734991
chr12_100000001_102000000_N457	12	100000001	102000000	1.59805	1.61989	68.9549	12.6707	29.9506	6.70093	0.0159	0.686094
chr12_10000001_12000000_N457	12	10000001	12000000	0.000127	1.11524	71.8758	12.8357	28.7251	6.61993	1e-06	0.714464
chr1_210000001_212000000_N457	1	210000001	212000000	0.000127	0.454688	75.7417	13.1957	26.6138	6.72987	1e-06	0.739985
chr12_102000001_104000000_N457	12	102000001	104000000	1.5403	1.91308	69.7048	12.8394	29.9291	6.76633	0.015224	0.688958
chr12_104000001_106000000_N457	12	104000001	106000000	2.93001	2.39785	68.273	12.6705	29.4458	6.70512	0.029111	0.678329
chr12_106000001_108000000_N457	12	106000001	108000000	1.65499	1.87875	70.5172	12.891	29.2988	6.74822	0.01631	0.694949
chr12_108000001_110000000_N457	12	108000001	110000000	0.000127	0.867064	71.0916	12.9228	30.1144	6.81051	1e-06	0.702444
chr12_110000001_112000000_N457	12	110000001	112000000	0.112954	0.82343	71.049	12.9257	30.0675	6.81499	0.001116	0.701861
chr12_112000001_114000000_N457	12	112000001	114000000	0.000127	0.668691	70.924	12.9072	30.25	6.843	1e-06	0.70101
chr12_114000001_116000000_N457	12	114000001	116000000	0.000127	0.521405	70.7276	12.8846	30.3267	6.83179	1e-06	0.699896
chr12_116000001_118000000_N457	12	116000001	118000000	0.000127	1.22995	71.9159	12.8704	28.8456	6.64229	1e-06	0.713723
chr12_118000001_120000000_N457	12	118000001	120000000	0.000127	1.07648	71.4128	12.8127	29.1424	6.65815	1e-06	0.710184
chr12_120000001_122000000_N457	12	120000001	122000000	0.22186	0.6303	70.5923	12.9152	30.174	6.80561	0.002197	0.699016
chr12_1_2000000_N457	12	1	2000000	0.000127	0.791291	72.1961	13.0522	29.3084	6.75233	1e-06	0.711259
chr12_12000001_14000000_N457	12	12000001	14000000	0.000127	2.23461	71.4276	11.2439	21.0005	5.26563	1e-06	0.77279
chr1_212000001_214000000_N457	1	212000001	214000000	0.000127	0.668374	75.3173	13.1371	26.8667	6.75939	1e-06	0.737074
chr12_122000001_124000000_N457	12	122000001	124000000	0.210234	0.822488	71.1564	12.9315	29.9345	6.80108	0.002075	0.702425
chr12_124000001_126000000_N457	12	124000001	126000000	0.603555	1.16048	70.7146	12.8879	29.92	6.7816	0.005962	0.698497
chr12_126000001_128000000_N457	12	126000001	128000000	0.05785	0.465032	70.9625	12.9187	30.1564	6.80448	0.000572	0.701372
chr12_128000001_130000000_N457	12	128000001	130000000	0.000127	1.23259	70.7077	12.791	29.8152	6.73798	1e-06	0.703398
chr12_130000001_132000000_N457	12	130000001	132000000	0.000127	1.77455	70.1352	12.7171	30.0174	6.76562	1e-06	0.700282
chr12_132000001_134000000_N457	12	132000001	134000000	0.000127	1.21116	71.1042	12.9269	30.0776	6.80693	1e-06	0.702736
chr12_134000001_136000000_N457	12	134000001	136000000	0.593783	1.47746	72.0451	13.0215	29.1139	6.92174	0.005836	0.70804
chr12_136000001_137719083_N457	12	136000001	137719083	0.000127	1.35565	70.7742	12.8612	30.1322	6.81373	1e-06	0.701384
chr12_14000001_16000000_N457	12	14000001	16000000	0.000127	0.827124	70.7833	12.8029	29.8252	6.73261	1e-06	0.703551
chr1_214000001_216000000_N457	1	214000001	216000000	0.000127	0.965775	72.8077	12.7816	27.4204	6.70261	1e-06	0.726419
chr12_16000001_18000000_N457	12	16000001	18000000	0.000127	0.678629	71.3862	12.9666	29.916	6.78988	1e-06	0.704685
chr1_216000001_218000000_N457	1	216000001	218000000	0.000127	1.03773	73.4036	12.7279	26.6266	6.57958	1e-06	0.733814
chr12_18000001_20000000_N457	12	18000001	20000000	0.000127	1.18758	71.7041	12.6015	27.7121	6.43287	1e-06	0.721251
chr1_218000001_220000000_N457	1	218000001	220000000	2.62159	2.43519	72.4672	12.875	26.8218	6.63116	0.025724	0.711086
chr12_20000001_22000000_N457	12	20000001	22000000	0.000127	0.979841	72.0088	13.0187	29.346	6.7417	1e-06	0.710462
chr1_220000001_222000000_N457	1	220000001	222000000	2.51786	2.4177	66.8331	12.8614	29.8668	6.841	0.025377	0.6736
chr1_22000001_24000000_N457	1	22000001	24000000	0.000127	0.754159	75.5837	13.2296	26.7079	6.73677	1e-06	0.738904
chr12_2000001_4000000_N457	12	2000001	4000000	1.9789	1.78982	69.7502	12.8524	29.0222	6.7622	0.019641	0.692301
chr1_222000001_224000000_N457	1	222000001	224000000	0.762181	1.26352	74.7554	13.142	26.4674	6.72719	0.007473	0.733004
chr12_22000001_24000000_N457	12	22000001	24000000	1.17611	1.71531	70.87	12.9574	29.4702	6.7887	0.011585	0.698115
chr1_224000001_226000000_N457	1	224000001	226000000	0.795942	1.25029	74.7288	13.0518	26.5459	6.66918	0.007798	0.732128
chr12_24000001_26000000_N457	12	24000001	26000000	3.70751	3.01183	68.7011	12.5989	29.1145	6.64265	0.036519	0.676704
chr1_226000001_227167972_N457	1	226000001	227167972	0.000127	0.691136	75.9686	13.2362	26.4616	6.71979	1e-06	0.741661
chr12_26000001_28000000_N457	12	26000001	28000000	1.5901	1.50642	66.666	12.5009	30.8319	6.69446	0.016047	0.672796
chr12_28000001_30000000_N457	12	28000001	30000000	1.215	1.20614	67.9772	12.5427	30.2452	6.66082	0.012219	0.683618
chr12_30000001_32000000_N457	12	30000001	32000000	1.17247	1.41314	69.4991	12.7024	29.9705	6.70659	0.01165	0.690557
chr12_32000001_34000000_N457	12	32000001	34000000	2.01603	1.8812	71.8883	12.8794	27.9947	6.68431	0.019785	0.705486
chr12_34000001_36000000_N457	12	34000001	36000000	0.616907	1.00382	70.0788	12.8696	30.0985	6.78036	0.00612	0.695266
chr12_36000001_38000000_N457	12	36000001	38000000	0.410644	0.874794	70.17	12.8639	30.2574	6.78976	0.004072	0.695869
chr12_38000001_40000000_N457	12	38000001	40000000	0.478083	0.906935	70.6909	12.8812	29.9433	6.7719	0.004728	0.699133
chr12_40000001_42000000_N457	12	40000001	42000000	0.767642	1.18049	70.5356	12.8628	29.769	6.75117	0.007595	0.697873
chr1_24000001_26000000_N457	1	24000001	26000000	0.499429	0.898346	73.6606	13.0892	27.3162	6.75299	0.004922	0.72589
chr12_4000001_6000000_N457	12	4000001	6000000	0.998843	1.51465	69.5723	12.8288	30.282	6.78716	0.009904	0.689838
chr12_42000001_44000000_N457	12	42000001	44000000	0.307322	0.726687	71.0469	12.9051	29.8778	6.77913	0.003036	0.701822
chr12_44000001_46000000_N457	12	44000001	46000000	0.974765	1.31247	70.8988	12.8365	29.2984	6.71572	0.009635	0.700775
chr12_46000001_48000000_N457	12	46000001	48000000	1.04266	1.32992	71.6378	12.8724	28.8781	6.70689	0.010267	0.705384
chr12_48000001_50000000_N457	12	48000001	50000000	0.382139	0.689039	71.7363	12.961	29.3389	6.79003	0.003767	0.707059
chr12_50000001_52000000_N457	12	50000001	52000000	0.530677	0.907958	70.5251	12.8558	29.8836	6.7615	0.005257	0.698687
chr12_52000001_54000000_N457	12	52000001	54000000	0.593228	0.962449	70.6672	12.8644	29.7959	6.75462	0.00587	0.699285
chr12_54000001_56000000_N457	12	54000001	56000000	0.782349	1.09977	69.7824	12.8166	30.1155	6.76285	0.007771	0.693109
chr12_56000001_58000000_N457	12	56000001	58000000	0.444674	0.907909	70.7078	12.8767	29.9567	6.77519	0.004398	0.699321
chr12_58000001_60000000_N457	12	58000001	60000000	0.407772	0.755613	70.6752	12.872	29.9256	6.77493	0.004037	0.699695
chr12_60000001_62000000_N457	12	60000001	62000000	1.31326	1.57769	71.9366	12.9413	28.7042	6.73434	0.012881	0.705579
chr1_26000001_28000000_N457	1	26000001	28000000	0.749686	1.10695	71.759	13.0646	28.1066	6.81957	0.007451	0.713202
chr12_6000001_8000000_N457	12	6000001	8000000	5.15033	4.44372	66.9786	12.6487	30.6024	6.74616	0.050134	0.651978
chr12_62000001_64000000_N457	12	62000001	64000000	0.215138	0.682206	70.9846	12.889	29.9566	6.79671	0.002127	0.701731
chr12_64000001_66000000_N457	12	64000001	66000000	0.757501	1.02893	70.296	12.8306	29.7997	6.75471	0.007511	0.697013
chr12_66000001_68000000_N457	12	66000001	68000000	0.762353	1.16112	71.318	12.9039	29.3418	6.7661	0.007517	0.70318
chr12_68000001_70000000_N457	12	68000001	70000000	0.89921	1.19565	69.6761	12.7853	30.0953	6.74033	0.008932	0.69212
chr12_70000001_72000000_N457	12	70000001	72000000	0.72625	1.10951	69.6489	12.8254	30.3307	6.7773	0.007212	0.691607
chr12_72000001_74000000_N457	12	72000001	74000000	2.89354	2.36368	68.4986	12.45	29.393	6.56078	0.02871	0.67965
chr12_74000001_76000000_N457	12	74000001	76000000	0.803365	1.16931	70.0663	12.8289	30.0121	6.7547	0.007963	0.694539
chr12_76000001_78000000_N457	12	76000001	78000000	1.07605	1.52065	69.5602	12.7746	30.0372	6.74455	0.010688	0.690949
chr12_78000001_80000000_N457	12	78000001	80000000	0.79069	1.00067	69.9896	12.8057	29.9028	6.75449	0.007853	0.695148
chr12_80000001_82000000_N457	12	80000001	82000000	4.62408	3.49708	65.3057	12.3274	30.5239	6.60098	0.046032	0.650107
chr12_8000001_10000000_N457	12	8000001	10000000	0.000127	0.910321	71.7895	13.0505	29.6353	6.77822	1e-06	0.707809
chr1_28000001_30000000_N457	1	28000001	30000000	0.000127	1.04609	75.5969	13.2289	26.6942	6.73254	1e-06	0.739036
chr12_82000001_84000000_N457	12	82000001	84000000	0.696089	1.03141	70.3077	12.8286	29.9151	6.76591	0.006898	0.696675
chr12_84000001_86000000_N457	12	84000001	86000000	1.88238	1.85041	69.1951	12.7594	29.6725	6.72964	0.018684	0.6868
chr12_86000001_88000000_N457	12	86000001	88000000	2.04981	1.88515	69.4029	12.5993	29.1257	6.62133	0.02038	0.690038
chr12_88000001_90000000_N457	12	88000001	90000000	0.679108	1.12357	70.5603	12.8682	29.8607	6.77622	0.006717	0.697925
chr12_90000001_92000000_N457	12	90000001	92000000	0.294377	1.29192	71.0142	12.9448	29.9961	6.81491	0.002906	0.700996
chr12_92000001_94000000_N457	12	92000001	94000000	0.000127	0.777407	71.0367	12.9162	30.1606	6.81858	1e-06	0.701962
chr12_94000001_96000000_N457	12	94000001	96000000	1.42359	1.79178	72.7168	13.0417	28.2587	6.77198	0.013902	0.710131
chr12_96000001_98000000_N457	12	96000001	98000000	3.36359	2.71299	69.0259	12.6148	28.9878	6.61761	0.033179	0.680881
chr12_98000001_100000000_N457	12	98000001	100000000	0.561551	1.1651	69.8832	12.8262	30.3956	6.77634	0.005569	0.693008
chr1_30000001_32000000_N457	1	30000001	32000000	0.76009	1.94913	75.1681	13.1656	26.6487	6.73666	0.00741	0.732797
chr13_100000001_102000000_N457	13	100000001	102000000	0.000127	0.675673	73.6842	13.0295	27.7175	6.72037	1e-06	0.726656
chr13_10000001_12000000_N457	13	10000001	12000000	0.000127	1.02623	73.7707	13.0165	27.5286	6.69763	1e-06	0.728244
chr13_102000001_104000000_N457	13	102000001	104000000	0.000127	2.04397	70.6592	11.8991	24.8275	6.01444	1e-06	0.739989
chr13_104000001_106000000_N457	13	104000001	106000000	0.000127	1.16875	74.4797	13.1366	27.1549	6.67644	1e-06	0.732818
chr13_106000001_108000000_N457	13	106000001	108000000	0.000127	0.595406	73.7093	13.0548	27.7671	6.72972	1e-06	0.726368
chr13_108000001_110000000_N457	13	108000001	110000000	0.000127	1.23987	73.5194	12.8852	27.1134	6.60958	1e-06	0.73057
chr13_110000001_112000000_N457	13	110000001	112000000	0.5439	1.08574	71.9091	12.9705	28.3007	6.72979	0.005398	0.713712
chr13_112000001_114000000_N457	13	112000001	114000000	0.000127	1.12945	75.2309	13.1694	26.4547	6.61591	1e-06	0.739837
chr13_114000001_116000000_N457	13	114000001	116000000	0.000127	0.59482	74.084	13.1031	27.5374	6.7169	1e-06	0.729019
chr13_116000001_118000000_N457	13	116000001	118000000	0.000127	0.892035	73.6488	13.0393	27.7815	6.73481	1e-06	0.726102
chr13_118000001_120000000_N457	13	118000001	120000000	0.000127	0.966373	74.2729	13.1363	27.4009	6.70514	1e-06	0.730501
chr13_120000001_122000000_N457	13	120000001	122000000	0.000127	0.936512	73.5856	13.0222	27.8015	6.7356	1e-06	0.725787
chr13_1_2000000_N457	13	1	2000000	0.000127	0.995724	73.1325	12.8844	27.5519	6.65775	1e-06	0.726353
chr13_12000001_14000000_N457	13	12000001	14000000	0.363178	0.877414	73.3124	13.026	27.634	6.70944	0.003585	0.723647
chr13_122000001_124000000_N457	13	122000001	124000000	0.363086	0.834672	72.3213	12.9956	28.1877	6.72383	0.003599	0.71696
chr13_124000001_126000000_N457	13	124000001	126000000	0.000127	0.708796	73.9561	13.1139	27.6628	6.7285	1e-06	0.727778
chr13_126000001_128000000_N457	13	126000001	128000000	0.000127	1.38309	73.6174	13.0143	27.6628	6.71552	1e-06	0.726867
chr13_128000001_130000000_N457	13	128000001	130000000	0.244304	0.975416	73.6907	13.0389	27.6512	6.72768	0.002405	0.7254
chr13_130000001_132000000_N457	13	130000001	132000000	0.000127	1.75063	72.9753	12.6873	26.6458	6.48704	1e-06	0.732528
chr13_132000001_134000000_N457	13	132000001	134000000	5.04532	3.66443	67.3151	12.4695	28.6681	6.60459	0.04994	0.666298
chr13_134000001_136000000_N457	13	134000001	136000000	0.065863	1.27999	73.6215	13.0404	27.7756	6.74667	0.000649	0.7256
chr13_136000001_138000000_N457	13	136000001	138000000	2.10238	1.97134	73.4641	12.8894	26.3963	6.6219	0.020619	0.720499
chr13_138000001_140000000_N457	13	138000001	140000000	0.000127	1.25305	73.6015	13.0405	27.8359	6.78427	1e-06	0.725585
chr13_140000001_141674827_N457	13	140000001	141674827	0.000127	0.767466	74.1298	13.0605	27.3519	6.68637	1e-06	0.730474
chr13_14000001_16000000_N457	13	14000001	16000000	0.000127	1.48226	73.975	12.6739	25.523	6.35605	1e-06	0.743481
chr13_16000001_18000000_N457	13	16000001	18000000	0.000127	1.07028	75.222	13.1408	26.4791	6.61093	1e-06	0.739637
chr13_18000001_20000000_N457	13	18000001	20000000	0.000127	0.612693	73.8408	13.094	27.7237	6.731	1e-06	0.727033
chr13_20000001_22000000_N457	13	20000001	22000000	0.000127	0.843319	73.8295	13.085	27.7289	6.73482	1e-06	0.726965
chr1_32000001_34000000_N457	1	32000001	34000000	0.000127	1.01896	75.4239	13.1455	26.779	6.74351	1e-06	0.737981
chr13_2000001_4000000_N457	13	2000001	4000000	0.000127	1.69788	74.2473	12.5491	24.5906	6.21084	1e-06	0.751202
chr13_22000001_24000000_N457	13	22000001	24000000	0.000127	1.85145	75.2431	13.113	25.9871	6.53035	1e-06	0.743286
chr13_24000001_26000000_N457	13	24000001	26000000	0.000127	1.81579	75.678	12.7913	24.2591	6.25044	1e-06	0.757255
chr13_26000001_28000000_N457	13	26000001	28000000	0.000127	1.15152	74.2271	12.9736	26.7758	6.59278	1e-06	0.734899
chr13_28000001_30000000_N457	13	28000001	30000000	0.003909	0.497286	73.6038	13.0397	27.8194	6.73147	3.9e-05	0.725682
chr13_30000001_32000000_N457	13	30000001	32000000	0.053523	0.527378	73.5201	13.0351	27.8214	6.72655	0.000528	0.725086
chr13_32000001_34000000_N457	13	32000001	34000000	0.000127	0.671986	73.0554	12.9746	28.0527	6.76759	1e-06	0.722547
chr13_34000001_36000000_N457	13	34000001	36000000	0.000127	0.871981	73.4326	13.0043	27.8789	6.74964	1e-06	0.724819
chr13_36000001_38000000_N457	13	36000001	38000000	0.000127	1.39392	71.8449	12.6742	27.685	6.60512	1e-06	0.721842
chr13_38000001_40000000_N457	13	38000001	40000000	0.000127	1.11846	73.6581	12.9259	27.1869	6.62803	1e-06	0.730408
chr13_40000001_42000000_N457	13	40000001	42000000	0.000127	1.01309	73.8211	12.9279	27.0271	6.60766	1e-06	0.732001
chr1_34000001_36000000_N457	1	34000001	36000000	0.000127	1.1673	76.1708	13.1595	25.8847	6.63584	1e-06	0.746366
chr13_4000001_6000000_N457	13	4000001	6000000	0.000127	1.69203	72.9576	12.7225	26.8364	6.52638	1e-06	0.731081
chr13_42000001_44000000_N457	13	42000001	44000000	0.000127	0.603791	73.7255	13.0404	27.7194	6.72268	1e-06	0.726753
chr13_44000001_46000000_N457	13	44000001	46000000	0.000127	0.876219	73.9565	13.0389	27.4228	6.68656	1e-06	0.729502
chr13_46000001_48000000_N457	13	46000001	48000000	0.000127	0.951932	73.4869	12.9986	27.7938	6.72941	1e-06	0.725576
chr13_48000001_50000000_N457	13	48000001	50000000	0.000127	0.719765	73.2297	12.991	27.9761	6.76597	1e-06	0.723571
chr13_50000001_52000000_N457	13	50000001	52000000	0.000127	0.932493	73.8196	12.9787	27.294	6.65504	1e-06	0.730065
chr13_52000001_54000000_N457	13	52000001	54000000	0.000127	2.05005	72.4587	11.8747	22.9353	5.8043	1e-06	0.759572
chr13_54000001_56000000_N457	13	54000001	56000000	0.008145	0.495476	73.6313	13.0345	27.7988	6.7733	8e-05	0.725873
chr13_56000001_58000000_N457	13	56000001	58000000	0.000127	1.5735	71.5139	12.2566	25.8682	6.24902	1e-06	0.734363
chr13_58000001_60000000_N457	13	58000001	60000000	0.000127	1.4513	73.4624	12.7241	26.3257	6.46146	1e-06	0.736183
chr13_60000001_62000000_N457	13	60000001	62000000	0.000127	1.99001	71.4596	11.6061	22.5273	5.66883	1e-06	0.760314
chr1_36000001_38000000_N457	1	36000001	38000000	0.000127	1.20476	75.5714	13.1272	26.464	6.68984	1e-06	0.740638
chr13_6000001_8000000_N457	13	6000001	8000000	0.000127	1.60605	72.8755	12.4637	25.5786	6.29008	1e-06	0.740197
chr13_62000001_64000000_N457	13	62000001	64000000	0.505157	1.13611	73.6317	13.0303	27.4523	6.71507	0.004973	0.724799
chr13_64000001_66000000_N457	13	64000001	66000000	0.000127	1.23927	71.2056	12.6145	28.0423	6.63263	1e-06	0.717451
chr13_66000001_68000000_N457	13	66000001	68000000	0.000127	1.65612	70.8017	12.3837	27.2662	6.46502	1e-06	0.721965
chr13_68000001_70000000_N457	13	68000001	70000000	0.000127	1.44461	72.1662	12.4448	26.2052	6.35342	1e-06	0.733609
chr13_70000001_72000000_N457	13	70000001	72000000	0.000127	0.932474	72.3126	12.8597	28.2061	6.74583	1e-06	0.719394
chr13_72000001_74000000_N457	13	72000001	74000000	0.000127	1.2959	72.097	12.723	27.7412	6.63373	1e-06	0.722138
chr13_74000001_76000000_N457	13	74000001	76000000	0.000127	1.14162	73.0519	12.9042	27.7425	6.69538	1e-06	0.724761
chr13_76000001_78000000_N457	13	76000001	78000000	0.000127	1.19053	73.5985	12.8195	26.6997	6.5353	1e-06	0.733796
chr13_78000001_80000000_N457	13	78000001	80000000	0.000127	2.09427	73.406	12.8117	26.7829	6.54477	1e-06	0.732675
chr13_80000001_82000000_N457	13	80000001	82000000	0.000127	2.05534	73.7333	12.2845	23.7525	6.03035	1e-06	0.756348
chr13_8000001_10000000_N457	13	8000001	10000000	0.000127	0.989309	73.5819	13.0025	27.6841	6.71366	1e-06	0.726619
chr1_38000001_40000000_N457	1	38000001	40000000	0.000127	1.30479	75.4865	13.1348	26.6009	6.71686	1e-06	0.739429
chr13_82000001_84000000_N457	13	82000001	84000000	0.000127	1.61769	73.1392	12.5101	25.5461	6.3025	1e-06	0.741135
chr13_84000001_86000000_N457	13	84000001	86000000	0.000127	0.657215	73.4319	12.9825	27.7679	6.71376	1e-06	0.725612
chr13_86000001_88000000_N457	13	86000001	88000000	0.000127	0.940157	73.5869	13.0195	27.7763	6.73082	1e-06	0.725972
chr13_88000001_90000000_N457	13	88000001	90000000	0.000127	0.975329	73.6648	12.9294	27.2121	6.6299	1e-06	0.730244
chr13_90000001_92000000_N457	13	90000001	92000000	0.000127	0.734324	73.6437	13.0392	27.8023	6.73761	1e-06	0.725939
chr13_92000001_94000000_N457	13	92000001	94000000	0.530745	0.956419	73.1521	12.9557	27.6105	6.68608	0.00524	0.72218
chr13_94000001_96000000_N457	13	94000001	96000000	0.752698	1.16709	71.9319	12.9035	28.0763	6.70068	0.00747	0.713887
chr13_96000001_98000000_N457	13	96000001	98000000	0.010834	1.12067	73.6079	13.0463	27.814	6.73607	0.000107	0.725682
chr13_98000001_100000000_N457	13	98000001	100000000	0.11301	0.653187	73.244	13.0571	27.9355	6.73451	0.001116	0.723094
chr1_40000001_42000000_N457	1	40000001	42000000	2.88742	3.24452	73.2833	13.0669	26.6572	6.69898	0.02808	0.712679
chr1_4000001_6000000_N457	1	4000001	6000000	0.000127	1.12302	76.4729	13.3767	26.0883	6.70843	1e-06	0.745631
chr14_100000001_102000000_N457	14	100000001	102000000	0.000127	1.31816	76.3338	13.2673	25.5073	6.54759	1e-06	0.749538
chr14_10000001_12000000_N457	14	10000001	12000000	0.000127	0.796092	73.04	13.1069	28.5664	6.81689	1e-06	0.718852
chr14_102000001_104000000_N457	14	102000001	104000000	0.000127	0.733322	73.3866	13.2206	28.4114	6.82618	1e-06	0.720903
chr14_104000001_106000000_N457	14	104000001	106000000	0.000127	0.883764	73.0539	13.0761	28.4101	6.79061	1e-06	0.719997
chr14_106000001_108000000_N457	14	106000001	108000000	0.000127	0.973201	73.1163	13.1706	28.5725	6.82357	1e-06	0.71902
chr14_108000001_110000000_N457	14	108000001	110000000	3.97585	2.6555	73.9699	12.7883	25.1749	6.48188	0.038555	0.717314
chr14_110000001_112000000_N457	14	110000001	112000000	0.000127	1.1117	72.8694	13.1429	28.673	6.82429	1e-06	0.717624
chr14_112000001_114000000_N457	14	112000001	114000000	1.52791	1.9889	69.7364	12.8673	29.511	6.79438	0.015162	0.691999
chr14_114000001_116000000_N457	14	114000001	116000000	0.000127	0.578477	72.693	13.0106	28.5455	6.78819	1e-06	0.718036
chr14_120000001_122000000_N457	14	120000001	122000000	0.000127	0.911747	73.3908	13.0652	27.9708	6.74028	1e-06	0.724048
chr14_1_2000000_N457	14	1	2000000	0.000127	1.46691	73.0954	13.1624	28.4368	6.79924	1e-06	0.719922
chr14_12000001_14000000_N457	14	12000001	14000000	0.000127	1.35978	72.8604	13.0964	28.5489	6.80274	1e-06	0.718477
chr14_122000001_124000000_N457	14	122000001	124000000	0.000127	0.632982	72.434	13.0263	28.9194	6.84449	1e-06	0.714667
chr14_124000001_124516449_N457	14	124000001	124516449	0.043218	0.341514	72.5909	13.0479	28.8279	6.83447	0.000426	0.715449
chr14_14000001_16000000_N457	14	14000001	16000000	0.000127	1.18181	72.6943	13.0302	28.5914	6.8063	1e-06	0.717714
chr14_16000001_18000000_N457	14	16000001	18000000	0.773795	1.1253	71.7638	12.9982	28.5932	6.8052	0.007651	0.709614
chr14_18000001_20000000_N457	14	18000001	20000000	0.000127	0.680525	72.6514	13.0922	28.8479	6.83801	1e-06	0.715781
chr14_20000001_22000000_N457	14	20000001	22000000	0.000127	0.722236	72.8534	13.0942	28.6759	6.82305	1e-06	0.717559
chr14_2000001_4000000_N457	14	2000001	4000000	0.000127	1.44792	74.203	13.1302	27.2455	6.67009	1e-06	0.731434
chr1_42000001_44000000_N457	1	42000001	44000000	0.510672	1.09064	75.7725	13.2468	26.2061	6.77415	0.004983	0.739321
chr14_22000001_24000000_N457	14	22000001	24000000	0.294607	0.771168	71.7334	13.0706	29.0801	6.85571	0.002914	0.709472
chr14_24000001_26000000_N457	14	24000001	26000000	1.81244	1.94746	68.8081	12.878	29.6744	6.85632	0.018071	0.686057
chr14_26000001_28000000_N457	14	26000001	28000000	0.236886	0.865278	71.9115	13.0815	29.1025	6.85716	0.00234	0.710231
chr14_28000001_30000000_N457	14	28000001	30000000	1.57055	1.52514	67.9112	12.7681	29.9054	6.81984	0.015802	0.683299
chr14_30000001_32000000_N457	14	30000001	32000000	2.29188	1.92456	69.4855	12.6083	28.1433	6.61793	0.022937	0.695407
chr14_32000001_34000000_N457	14	32000001	34000000	3.16398	2.36296	66.1634	12.3323	29.7522	6.64762	0.031934	0.667781
chr14_34000001_36000000_N457	14	34000001	36000000	1.90511	1.77899	68.7303	12.7386	29.1195	6.77866	0.019098	0.688992
chr14_36000001_38000000_N457	14	36000001	38000000	1.36098	1.39352	68.8103	12.7039	29.5	6.75432	0.013655	0.690372
chr14_38000001_40000000_N457	14	38000001	40000000	2.90014	2.52638	68.7431	12.6531	29.0889	6.71006	0.028791	0.682435
chr14_40000001_42000000_N457	14	40000001	42000000	0.000127	1.05586	73.1711	13.1157	28.3561	6.79066	1e-06	0.720704
chr1_44000001_46000000_N457	1	44000001	46000000	0.000127	1.26546	76.3118	13.1231	25.6458	6.59523	1e-06	0.748465
chr14_42000001_44000000_N457	14	42000001	44000000	0.000127	0.664709	72.9203	13.0838	28.6127	6.81623	1e-06	0.718192
chr14_44000001_46000000_N457	14	44000001	46000000	0.000127	0.796921	73.0819	13.1259	28.525	6.81418	1e-06	0.71926
chr14_46000001_48000000_N457	14	46000001	48000000	1.77798	2.15081	71.4305	12.9642	28.5413	6.78491	0.017474	0.702021
chr14_48000001_50000000_N457	14	48000001	50000000	0.000127	1.15048	74.047	12.9948	26.8926	6.60162	1e-06	0.733577
chr14_50000001_52000000_N457	14	50000001	52000000	0.000127	0.611625	72.8551	13.1082	28.7189	6.83059	1e-06	0.71726
chr14_52000001_54000000_N457	14	52000001	54000000	0.000127	0.58053	73.7007	13.1616	28.1324	6.7913	1e-06	0.72374
chr14_54000001_56000000_N457	14	54000001	56000000	1.00991	1.38593	71.1834	12.954	28.852	6.80308	0.009995	0.70447
chr14_56000001_58000000_N457	14	56000001	58000000	0.000127	0.698431	72.8172	13.0558	28.6092	6.80823	1e-06	0.71793
chr14_58000001_60000000_N457	14	58000001	60000000	0.000127	0.674462	72.6358	13.0524	28.8155	6.83317	1e-06	0.715967
chr14_60000001_62000000_N457	14	60000001	62000000	1.67179	1.82169	70.3711	12.8625	28.8467	6.75731	0.01657	0.697506
chr1_46000001_48000000_N457	1	46000001	48000000	0.000127	1.52612	77.2165	13.1962	24.8774	6.52465	1e-06	0.756328
chr14_6000001_8000000_N457	14	6000001	8000000	0.000127	0.596185	72.5251	12.9874	28.61	6.7879	1e-06	0.71711
chr14_62000001_64000000_N457	14	62000001	64000000	0.045821	0.569579	72.5147	13.0697	28.8758	6.83723	0.000452	0.714879
chr14_64000001_66000000_N457	14	64000001	66000000	0.000127	1.5958	72.4905	13.0019	28.6566	6.8137	1e-06	0.716683
chr14_66000001_68000000_N457	14	66000001	68000000	0.000127	0.788726	72.3361	13.0218	28.9948	6.87071	1e-06	0.713859
chr14_68000001_70000000_N457	14	68000001	70000000	0.000127	1.20316	72.5784	13.0312	28.7341	6.82918	1e-06	0.716381
chr14_70000001_72000000_N457	14	70000001	72000000	0.000127	0.795059	72.537	13.0158	28.7406	6.81459	1e-06	0.716219
chr14_72000001_74000000_N457	14	72000001	74000000	0.000127	1.26165	72.6875	12.9229	28.038	6.70201	1e-06	0.721638
chr14_74000001_76000000_N457	14	74000001	76000000	0.000127	0.775272	72.9562	13.1138	28.6371	6.82299	1e-06	0.718119
chr14_76000001_78000000_N457	14	76000001	78000000	0.158623	0.805431	72.3341	13.0855	28.9033	6.83893	0.001564	0.713382
chr14_78000001_80000000_N457	14	78000001	80000000	0.000127	0.635995	72.4804	13.011	28.7863	6.81788	1e-06	0.715737
chr14_80000001_82000000_N457	14	80000001	82000000	0.339262	0.841624	71.9759	13.0419	28.8888	6.83761	0.003352	0.711196
chr14_8000001_10000000_N457	14	8000001	10000000	0.431706	1.00446	72.8037	13.0369	28.3907	6.81531	0.004248	0.716388
chr1_48000001_50000000_N457	1	48000001	50000000	0.000127	2.60746	75.4293	13.071	26.166	6.65028	1e-06	0.742448
chr14_82000001_84000000_N457	14	82000001	84000000	0.000127	0.652271	72.6078	13.0568	28.8673	6.84425	1e-06	0.715522
chr14_84000001_86000000_N457	14	84000001	86000000	1.54208	2.11865	69.8084	12.9523	29.6326	6.84218	0.015271	0.691288
chr14_86000001_88000000_N457	14	86000001	88000000	0.000127	1.38878	75.1883	12.9261	25.3465	6.41063	1e-06	0.747882
chr14_88000001_90000000_N457	14	88000001	90000000	0.000127	1.32368	72.8318	12.9401	27.9509	6.69485	1e-06	0.722661
chr14_90000001_92000000_N457	14	90000001	92000000	0.477946	1.19118	71.9352	13.0506	28.909	6.83712	0.004717	0.709965
chr14_92000001_94000000_N457	14	92000001	94000000	0.000127	0.503191	72.6937	13.0686	28.8156	6.83556	1e-06	0.716127
chr14_94000001_96000000_N457	14	94000001	96000000	0.000127	1.76059	72.7113	12.7546	27.0719	6.53823	1e-06	0.728692
chr14_96000001_98000000_N457	14	96000001	98000000	0.000127	0.636278	72.8392	13.0791	28.6741	6.8212	1e-06	0.717533
chr14_98000001_100000000_N457	14	98000001	100000000	0.000127	1.76925	74.4129	12.7694	25.3097	6.34796	1e-06	0.746198
chr1_50000001_52000000_N457	1	50000001	52000000	0.000127	0.767497	75.2329	13.1325	26.9224	6.7677	1e-06	0.736455
chr15_100000001_102000000_N457	15	100000001	102000000	0.460475	0.910828	71.2583	13.1012	29.6582	6.90971	0.004542	0.702904
chr15_10000001_12000000_N457	15	10000001	12000000	0.000127	1.74639	72.1083	13.046	28.6085	6.78682	1e-06	0.71595
chr15_102000001_104000000_N457	15	102000001	104000000	2.00205	2.14803	71.4113	13.0285	28.5881	6.81144	0.019628	0.700101
chr15_104000001_106000000_N457	15	104000001	106000000	3.97375	3.16777	70.7843	12.782	27.7454	6.66277	0.038767	0.690555
chr15_106000001_108000000_N457	15	106000001	108000000	0.55555	1.15005	71.243	13.1222	29.6747	6.91106	0.005475	0.702086
chr15_108000001_110000000_N457	15	108000001	110000000	12.4735	9.55955	63.2889	12.3309	31.0487	6.71295	0.116781	0.592531
chr15_110000001_112000000_N457	15	110000001	112000000	1.73986	2.0489	68.9765	12.9568	30.2178	6.8865	0.017238	0.683381
chr15_112000001_114000000_N457	15	112000001	114000000	1.14754	1.6394	68.9914	13.0127	30.4997	6.93297	0.011403	0.685536
chr15_114000001_116000000_N457	15	114000001	116000000	1.05638	1.36329	68.9547	12.9674	30.4304	6.91276	0.010517	0.686516
chr15_116000001_118000000_N457	15	116000001	118000000	0.957689	1.22109	70.2121	13.0002	29.675	6.88031	0.009497	0.696239
chr15_118000001_120000000_N457	15	118000001	120000000	0.651331	1.13048	69.4627	13.0531	30.4242	6.93249	0.006478	0.690908
chr15_120000001_122000000_N457	15	120000001	122000000	3.3301	2.51678	68.7298	12.5049	27.7736	6.52802	0.033357	0.688444
chr15_1_2000000_N457	15	1	2000000	2.14902	2.67825	72.2071	13.1961	28.2678	6.91672	0.020941	0.703609
chr15_12000001_14000000_N457	15	12000001	14000000	0.000127	1.1773	72.7778	13.3707	29.1424	6.92397	1e-06	0.714066
chr15_122000001_124000000_N457	15	122000001	124000000	4.41685	3.49934	69.3671	12.5117	27.9002	6.53164	0.043437	0.682182
chr15_124000001_126000000_N457	15	124000001	126000000	3.05611	3.41165	68.4713	12.8756	30.0842	6.84291	0.030076	0.673853
chr15_126000001_128000000_N457	15	126000001	128000000	0.846699	1.15726	69.4299	12.9905	30.244	6.90371	0.008423	0.690703
chr15_128000001_130000000_N457	15	128000001	130000000	0.000127	2.09552	71.4208	12.6952	27.5244	6.54701	1e-06	0.721821
chr15_130000001_132000000_N457	15	130000001	132000000	0.000127	1.25185	69.7371	12.7691	29.757	6.83014	1e-06	0.700916
chr15_132000001_134000000_N457	15	132000001	134000000	0.157899	1.11149	71.626	13.2729	29.7256	6.9489	0.001556	0.705609
chr15_134000001_136000000_N457	15	134000001	136000000	5.14715	4.65211	66.7866	12.8954	30.4985	6.8615	0.050249	0.652007
chr15_136000001_138000000_N457	15	136000001	138000000	0.000127	1.29046	70.7457	12.9861	29.8561	6.93337	1e-06	0.703224
chr15_138000001_140000000_N457	15	138000001	140000000	0.000127	0.956491	72.0538	13.2054	29.5617	6.94621	1e-06	0.709082
chr15_140000001_141017201_N457	15	140000001	141017201	0.000127	1.39308	72.3337	12.8284	27.2974	6.57362	1e-06	0.726014
chr15_14000001_16000000_N457	15	14000001	16000000	0.000127	0.81945	72.5381	13.3035	29.2823	6.93253	1e-06	0.712412
chr15_16000001_18000000_N457	15	16000001	18000000	1.46815	1.57955	70.0531	13.0154	29.4344	6.86333	0.014543	0.693899
chr15_18000001_20000000_N457	15	18000001	20000000	0.088001	1.05875	71.7796	13.2119	29.6916	6.9537	0.000866	0.706776
chr15_20000001_22000000_N457	15	20000001	22000000	1.95621	2.17	72.0568	13.0513	28.4271	6.81791	0.019096	0.703404
chr15_2000001_4000000_N457	15	2000001	4000000	0.983907	1.36499	71.9638	13.1357	28.8001	6.87059	0.00967	0.707276
chr1_52000001_54000000_N457	1	52000001	54000000	0.000127	0.978554	76.0551	13.1191	25.9425	6.63033	1e-06	0.745655
chr15_22000001_24000000_N457	15	22000001	24000000	0.631128	1.01732	72.7369	13.2066	28.6254	6.92037	0.006188	0.713153
chr15_24000001_26000000_N457	15	24000001	26000000	1.1313	1.26224	75.1237	13.4641	26.8837	6.90308	0.010969	0.728376
chr15_26000001_28000000_N457	15	26000001	28000000	0.000127	1.42163	73.4288	13.107	27.4729	6.68015	1e-06	0.727725
chr15_28000001_30000000_N457	15	28000001	30000000	1.56127	1.76589	67.8125	13.0063	30.8192	6.93159	0.015583	0.676819
chr15_30000001_32000000_N457	15	30000001	32000000	1.16539	1.26376	67.5906	12.8201	30.8303	6.88948	0.011702	0.678714
chr15_32000001_34000000_N457	15	32000001	34000000	0.081127	0.905432	71.581	13.273	29.8055	6.96103	0.0008	0.705457
chr15_34000001_36000000_N457	15	34000001	36000000	0.000127	1.07731	73.9556	13.3281	27.9593	6.80589	1e-06	0.725659
chr15_36000001_38000000_N457	15	36000001	38000000	0.378241	0.662473	71.3149	13.1547	29.5723	6.93833	0.003735	0.704237
chr15_38000001_40000000_N457	15	38000001	40000000	0.008174	0.426605	71.9153	13.1848	29.6754	6.95504	8e-05	0.707836
chr15_40000001_42000000_N457	15	40000001	42000000	0.000127	1.2637	71.15	12.8968	28.9477	6.77633	1e-06	0.710805
chr1_54000001_56000000_N457	1	54000001	56000000	0.000127	0.429144	75.3621	13.1373	26.8256	6.74751	1e-06	0.737486
chr15_4000001_6000000_N457	15	4000001	6000000	0.000127	1.05449	73.2564	13.4315	28.9055	6.92015	1e-06	0.717061
chr15_42000001_44000000_N457	15	42000001	44000000	0.000127	0.652733	72.0856	13.2095	29.5769	6.94776	1e-06	0.709066
chr15_44000001_46000000_N457	15	44000001	46000000	0.313695	0.770763	70.8263	13.1707	29.9599	6.95238	0.003103	0.700558
chr15_46000001_48000000_N457	15	46000001	48000000	0.517643	0.948398	69.9582	13.0987	30.3068	6.96032	0.005136	0.69415
chr15_48000001_50000000_N457	15	48000001	50000000	2.2337	2.34218	68.3454	12.8292	30.2655	6.84267	0.02215	0.67773
chr15_50000001_52000000_N457	15	50000001	52000000	2.58133	2.16448	66.414	12.7535	30.7967	6.86916	0.025867	0.665524
chr15_52000001_54000000_N457	15	52000001	54000000	0.000127	0.833518	72.0935	13.2352	29.6219	6.95964	1e-06	0.708776
chr15_54000001_56000000_N457	15	54000001	56000000	0.552211	1.02327	71.0499	13.1071	29.6704	6.90653	0.005453	0.701572
chr15_56000001_58000000_N457	15	56000001	58000000	0.798868	1.32363	71.6532	13.1675	29.1993	6.91545	0.007859	0.704892
chr15_58000001_60000000_N457	15	58000001	60000000	0.000127	0.98566	72.1592	13.2121	29.46	6.93391	1e-06	0.710093
chr15_60000001_62000000_N457	15	60000001	62000000	1.29625	1.70024	69.3632	12.9548	30.2283	6.89032	0.012848	0.687528
chr1_56000001_58000000_N457	1	56000001	58000000	0.000127	1.14044	76.6954	13.2773	25.7811	6.65223	1e-06	0.748419
chr15_6000001_8000000_N457	15	6000001	8000000	0.023566	0.628824	71.8352	13.2157	29.7054	6.94954	0.000232	0.707289
chr15_62000001_64000000_N457	15	62000001	64000000	0.956537	1.23606	71.2615	13.0516	29.2087	6.86602	0.009431	0.702591
chr15_64000001_66000000_N457	15	64000001	66000000	0.82258	1.14634	70.6538	13.0151	29.6724	6.87933	0.008132	0.698514
chr15_66000001_68000000_N457	15	66000001	68000000	1.03318	1.42467	70.9864	13.0452	29.4733	6.87323	0.01018	0.699422
chr15_68000001_70000000_N457	15	68000001	70000000	1.50453	1.86618	70.2153	12.9533	29.6208	6.84751	0.014846	0.692864
chr15_70000001_72000000_N457	15	70000001	72000000	1.0198	1.3812	70.8841	13.0281	29.4315	6.86599	0.010064	0.6995
chr15_72000001_74000000_N457	15	72000001	74000000	1.16973	1.43055	71.7893	13.0912	28.7851	6.86703	0.011497	0.705587
chr15_74000001_76000000_N457	15	74000001	76000000	0.363527	1.02325	71.3208	13.1514	29.7038	6.93601	0.003585	0.703443
chr15_76000001_78000000_N457	15	76000001	78000000	1.2359	1.56626	70.4667	12.9709	29.5932	6.85407	0.012201	0.695653
chr15_78000001_80000000_N457	15	78000001	80000000	1.54212	1.89576	69.7714	12.9202	29.8073	6.8568	0.01525	0.689981
chr15_80000001_82000000_N457	15	80000001	82000000	1.67186	1.78457	71.9199	13.1047	28.2937	6.87329	0.016409	0.705889
chr15_8000001_10000000_N457	15	8000001	10000000	0.000127	1.09825	72.2408	13.2857	29.4961	6.94358	1e-06	0.710074
chr1_58000001_60000000_N457	1	58000001	60000000	0.000127	1.256	75.9706	13.0999	25.8859	6.61454	1e-06	0.745859
chr15_82000001_84000000_N457	15	82000001	84000000	0.449435	0.937048	71.0387	13.1011	29.7748	6.91839	0.004438	0.701527
chr15_84000001_86000000_N457	15	84000001	86000000	0.488117	0.958954	71.4246	13.1317	29.5305	6.91693	0.004812	0.704085
chr15_86000001_88000000_N457	15	86000001	88000000	0.47188	0.96661	71.0805	13.1	29.7211	6.91655	0.004659	0.701867
chr15_88000001_90000000_N457	15	88000001	90000000	1.1154	1.26293	71.2715	13.0355	29.0145	6.85046	0.011	0.702865
chr15_90000001_92000000_N457	15	90000001	92000000	0.975943	1.3423	70.482	13.0121	29.6993	6.88425	0.009648	0.696757
chr15_92000001_94000000_N457	15	92000001	94000000	0.818376	1.2291	71.4558	13.0955	29.2114	6.89859	0.008064	0.704098
chr15_94000001_96000000_N457	15	94000001	96000000	0.949526	1.32395	70.9943	13.0498	29.4579	6.88661	0.009364	0.700129
chr15_96000001_98000000_N457	15	96000001	98000000	2.54785	2.5486	69.25	12.8336	29.5588	6.79393	0.025137	0.683231
chr15_98000001_100000000_N457	15	98000001	100000000	1.09259	1.49805	70.4843	13.0142	29.7162	6.88609	0.010786	0.695845
chr1_60000001_62000000_N457	1	60000001	62000000	0.000127	0.977354	75.4558	13.1772	26.7819	6.74531	1e-06	0.738042
chr1_6000001_8000000_N457	1	6000001	8000000	0.978074	1.36445	73.0041	13.0569	27.3229	6.74613	0.009655	0.720636
chr16_100000001_102000000_N457	16	100000001	102000000	0.000127	0.826932	73.0108	13.1905	28.7333	6.87638	1e-06	0.717591
chr16_10000001_12000000_N457	16	10000001	12000000	0.000127	0.827564	72.9892	13.2089	28.7572	6.87749	1e-06	0.717363
chr16_102000001_104000000_N457	16	102000001	104000000	0.565031	0.921379	70.4581	13.0451	29.5737	6.88111	0.005617	0.700401
chr16_104000001_106000000_N457	16	104000001	106000000	0.669651	1.09239	70.9979	13.0639	29.2371	6.87033	0.006636	0.703614
chr16_106000001_108000000_N457	16	106000001	108000000	0.660751	0.964667	72.1054	13.0815	28.5422	6.8304	0.006522	0.711742
chr16_108000001_110000000_N457	16	108000001	110000000	1.09132	1.62827	69.2457	13.1222	30.0505	6.94511	0.010871	0.689784
chr16_110000001_112000000_N457	16	110000001	112000000	1.30277	1.67775	70.0461	13.0944	29.4729	6.91834	0.012922	0.694752
chr16_112000001_114000000_N457	16	112000001	114000000	1.78042	1.85252	68.429	12.8562	29.9323	6.83737	0.017779	0.683321
chr16_114000001_116000000_N457	16	114000001	116000000	1.12102	1.46736	71.5309	13.0138	28.7334	6.80963	0.011057	0.705535
chr16_116000001_118000000_N457	16	116000001	118000000	1.00347	1.638	71.7823	13.12	28.8113	6.86852	0.009877	0.706539
chr16_118000001_120000000_N457	16	118000001	120000000	0.009072	0.803556	72.8534	13.1942	28.8234	6.8792	8.9e-05	0.716455
chr16_120000001_122000000_N457	16	120000001	122000000	0.30586	0.836936	72.7815	13.1664	28.6286	6.87367	0.003007	0.715537
chr16_1_2000000_N457	16	1	2000000	0.321742	0.822616	72.8375	13.1579	28.5588	6.8605	0.003163	0.716072
chr16_12000001_14000000_N457	16	12000001	14000000	0.000127	0.748062	73.0631	13.2219	28.7155	6.87554	1e-06	0.717862
chr16_122000001_124000000_N457	16	122000001	124000000	0.025268	0.533315	72.8469	13.1704	28.8129	6.8797	0.000248	0.716397
chr16_124000001_126000000_N457	16	124000001	126000000	0.537374	1.02876	72.9904	13.1472	28.3101	6.84668	0.005277	0.716731
chr16_126000001_128000000_N457	16	126000001	128000000	0.732007	1.06849	70.9547	13.0568	29.0746	6.87654	0.007265	0.704186
chr16_128000001_130000000_N457	16	128000001	130000000	0.838388	1.14547	70.8607	13.0128	29.1227	6.83792	0.008316	0.702831
chr16_130000001_132000000_N457	16	130000001	132000000	0.390175	0.782514	71.946	13.1083	28.9247	6.86275	0.003853	0.710501
chr16_132000001_134000000_N457	16	132000001	134000000	0.368733	1.10122	72.4902	13.1515	28.8166	6.87182	0.003627	0.712956
chr16_134000001_136000000_N457	16	134000001	136000000	0.747927	1.09513	72.1721	13.0854	28.5669	6.83148	0.00737	0.711147
chr16_136000001_138000000_N457	16	136000001	138000000	1.29698	1.35672	74.2609	13.2414	26.8188	6.8367	0.012669	0.725369
chr16_138000001_140000000_N457	16	138000001	140000000	0.940037	1.21924	71.0822	13.0036	28.9767	6.83146	0.009307	0.703792
chr16_140000001_142000000_N457	16	140000001	142000000	0.598227	0.928936	72.0316	13.0693	28.6951	6.83813	0.005904	0.710897
chr16_14000001_16000000_N457	16	14000001	16000000	0.000127	0.896359	72.8152	13.018	28.1304	6.7568	1e-06	0.72133
chr16_142000001_144000000_N457	16	142000001	144000000	0.687329	1.05305	72.1121	13.0844	28.6718	6.8432	0.006774	0.710665
chr16_144000001_146000000_N457	16	144000001	146000000	0.808968	1.12272	71.7933	13.0561	28.6947	6.83606	0.007986	0.708741
chr16_146000001_148000000_N457	16	146000001	148000000	0.504982	1.02135	72.7027	13.1418	28.506	6.85623	0.004965	0.714778
chr16_148000001_150000000_N457	16	148000001	150000000	0.000127	0.664035	72.5574	13.0796	28.7532	6.84923	1e-06	0.716187
chr16_150000001_152000000_N457	16	150000001	152000000	0.000127	0.445001	72.962	13.1842	28.7786	6.87889	1e-06	0.717136
chr16_152000001_154000000_N457	16	152000001	154000000	0.167989	0.708294	72.5027	13.1626	28.8904	6.87706	0.001654	0.713883
chr16_154000001_156000000_N457	16	154000001	156000000	0.052552	0.659659	72.875	13.1596	28.7772	6.87671	0.000517	0.716535
chr16_156000001_158000000_N457	16	156000001	158000000	0.432785	0.944544	72.6042	13.1332	28.6101	6.86034	0.004258	0.714277
chr16_158000001_160000000_N457	16	158000001	160000000	0.000127	0.792298	72.9551	13.1764	28.7665	6.88013	1e-06	0.717202
chr16_160000001_162000000_N457	16	160000001	162000000	0.000127	0.809693	72.4786	13.0498	28.675	6.83137	1e-06	0.716519
chr16_16000001_18000000_N457	16	16000001	18000000	2.57902	2.45049	69.9415	12.8604	28.8212	6.75493	0.025449	0.690155
chr16_162000001_164000000_N457	16	162000001	164000000	0.280626	0.632727	73.7366	13.1735	28.0749	6.84505	0.002749	0.722255
chr16_164000001_166000000_N457	16	164000001	166000000	0.021288	0.914868	72.8628	13.1835	28.8085	6.88334	0.000209	0.716501
chr16_166000001_168000000_N457	16	166000001	168000000	0.679311	1.12321	72.2089	13.1355	28.5912	6.85934	0.006694	0.711562
chr16_168000001_170000000_N457	16	168000001	170000000	0.000169	0.607662	72.8708	13.1855	28.8201	6.8799	2e-06	0.71659
chr16_170000001_172000000_N457	16	170000001	172000000	0.000127	0.854609	73.5281	13.3397	28.3749	6.88032	1e-06	0.721549
chr16_172000001_174000000_N457	16	172000001	174000000	0.000127	0.928395	73.5318	13.2163	28.2411	6.82804	1e-06	0.722508
chr16_174000001_176000000_N457	16	174000001	176000000	0.000127	0.588248	72.9458	13.1655	28.763	6.87731	1e-06	0.717202
chr16_176000001_178000000_N457	16	176000001	178000000	0.471654	1.24123	71.9018	13.1663	28.9897	6.88233	0.004653	0.709348
chr16_178000001_178388445_N457	16	178000001	178388445	0.000127	0.298084	72.9674	13.1598	28.7329	6.87138	1e-06	0.717474
chr16_18000001_20000000_N457	16	18000001	20000000	0.000127	1.13062	72.2021	12.8394	27.8257	6.66272	1e-06	0.72182
chr16_20000001_22000000_N457	16	20000001	22000000	0.539044	1.02194	71.4114	13.1424	29.1326	6.88482	0.005333	0.706463
chr16_2000001_4000000_N457	16	2000001	4000000	0.000127	0.66472	73.0238	13.1968	28.7673	6.88418	1e-06	0.717388
chr1_62000001_64000000_N457	1	62000001	64000000	0.558229	0.984407	73.1636	12.9974	27.5539	6.7322	0.005512	0.72242
chr16_22000001_24000000_N457	16	22000001	24000000	0.000127	1.10282	71.8776	13.0503	29.2988	6.95509	1e-06	0.710418
chr16_24000001_26000000_N457	16	24000001	26000000	0.000127	1.1489	74.9492	13.1192	26.2904	6.5918	1e-06	0.740314
chr16_26000001_28000000_N457	16	26000001	28000000	0.655629	1.04316	72.515	13.0947	28.3065	6.85009	0.006461	0.714595
chr16_28000001_30000000_N457	16	28000001	30000000	0.932245	1.26736	72.0252	13.0403	28.5031	6.81305	0.009188	0.709884
chr16_30000001_32000000_N457	16	30000001	32000000	0.075079	0.622177	72.7694	13.1712	28.7978	6.87619	0.000739	0.715936
chr16_32000001_34000000_N457	16	32000001	34000000	0.150157	0.581843	72.5465	13.1443	28.8528	6.86983	0.001479	0.714396
chr16_34000001_36000000_N457	16	34000001	36000000	0.000127	0.793427	73.3803	13.2195	28.4391	6.85108	1e-06	0.72069
chr16_36000001_38000000_N457	16	36000001	38000000	0.248185	0.571334	71.998	13.1106	29.0302	6.87174	0.002451	0.710906
chr16_38000001_40000000_N457	16	38000001	40000000	0.094794	0.436379	72.4742	13.1633	28.9358	6.88295	0.000934	0.713998
chr16_40000001_42000000_N457	16	40000001	42000000	0.000127	0.756845	72.9907	13.1642	28.6832	6.86535	1e-06	0.71789
chr16_4000001_6000000_N457	16	4000001	6000000	0.000127	1.42893	72.0741	12.9155	28.3449	6.76142	1e-06	0.717733
chr1_64000001_66000000_N457	1	64000001	66000000	1.20525	1.49926	71.7469	12.949	27.9037	6.73454	0.01195	0.711381
chr16_42000001_44000000_N457	16	42000001	44000000	0.153342	0.641426	72.4742	13.1438	28.8939	6.87093	0.00151	0.713881
chr16_44000001_46000000_N457	16	44000001	46000000	0.000127	0.815462	73.657	13.2606	28.282	6.84531	1e-06	0.722559
chr16_46000001_48000000_N457	16	46000001	48000000	0.000127	0.977599	72.8723	13.1583	28.8004	6.88046	1e-06	0.716733
chr16_48000001_50000000_N457	16	48000001	50000000	0.323431	0.64228	73.3544	13.1272	28.2267	6.82638	0.003174	0.719835
chr16_50000001_52000000_N457	16	50000001	52000000	0.633675	1.12283	72.9471	13.1063	28.2696	6.81763	0.006222	0.716218
chr16_52000001_54000000_N457	16	52000001	54000000	0.000127	0.937619	72.9504	13.0541	28.168	6.77271	1e-06	0.721435
chr16_54000001_56000000_N457	16	54000001	56000000	1.26887	1.82894	71.808	13.0097	28.6092	6.81218	0.012478	0.706173
chr16_56000001_58000000_N457	16	56000001	58000000	0.000127	0.689753	72.9184	13.1564	28.739	6.86893	1e-06	0.717295
chr16_58000001_60000000_N457	16	58000001	60000000	0.000127	0.572633	72.8799	13.1497	28.7722	6.87199	1e-06	0.716953
chr16_60000001_62000000_N457	16	60000001	62000000	0.000127	1.36495	72.4405	12.9404	28.123	6.72864	1e-06	0.720345
chr1_66000001_68000000_N457	1	66000001	68000000	0.000127	0.623743	75.8125	13.2496	26.5944	6.73409	1e-06	0.740306
chr16_6000001_8000000_N457	16	6000001	8000000	0.000127	0.924357	72.9317	13.241	28.7858	6.87883	1e-06	0.717002
chr16_62000001_64000000_N457	16	62000001	64000000	0.000127	0.652428	72.891	13.1534	28.7696	6.87351	1e-06	0.717002
chr16_72000001_74000000_N457	16	72000001	74000000	0.921791	1.7023	73.1342	13.0782	28.1669	6.8095	0.009017	0.715439
chr16_74000001_76000000_N457	16	74000001	76000000	0.008462	0.553106	72.8566	13.1756	28.8209	6.87872	8.3e-05	0.716486
chr16_76000001_78000000_N457	16	76000001	78000000	0.000127	1.07971	73.8117	13.226	27.9884	6.80371	1e-06	0.725064
chr16_78000001_80000000_N457	16	78000001	80000000	0.223503	0.84148	72.5758	13.1572	28.8122	6.87191	0.0022	0.714248
chr16_80000001_82000000_N457	16	80000001	82000000	0.128854	0.586333	72.8667	13.149	28.7176	6.86759	0.001267	0.716394
chr16_8000001_10000000_N457	16	8000001	10000000	2.47159	2.36421	69.1834	12.6851	29.1648	6.70669	0.024515	0.686209
chr1_68000001_70000000_N457	1	68000001	70000000	0.393723	0.965813	74.1341	13.1308	27.2098	6.74138	0.00387	0.728679
chr16_82000001_84000000_N457	16	82000001	84000000	0.01829	0.54863	72.8243	13.1802	28.831	6.87919	0.00018	0.716256
chr16_84000001_86000000_N457	16	84000001	86000000	0.572	0.994783	72.5572	13.1048	28.4331	6.83726	0.005632	0.714411
chr16_86000001_88000000_N457	16	86000001	88000000	0.110016	0.488263	72.6643	13.1493	28.8069	6.87311	0.001083	0.715332
chr16_88000001_90000000_N457	16	88000001	90000000	0.176426	0.564005	72.3514	13.1234	28.8761	6.87042	0.00174	0.713497
chr16_90000001_92000000_N457	16	90000001	92000000	0.606331	1.06069	70.8388	13.0888	29.3881	6.89139	0.006013	0.702534
chr16_92000001_94000000_N457	16	92000001	94000000	0.354442	0.867607	71.7731	13.1456	29.1356	6.88506	0.0035	0.708778
chr16_94000001_96000000_N457	16	94000001	96000000	0.94589	1.32203	70.1205	13.0114	29.5967	6.86698	0.009397	0.696586
chr16_96000001_98000000_N457	16	96000001	98000000	0.930606	1.34797	70.103	13.0296	29.6456	6.88545	0.009243	0.696301
chr16_98000001_100000000_N457	16	98000001	100000000	0.287173	0.790113	71.9504	13.1566	29.0655	6.88652	0.002835	0.710249
chr1_70000001_72000000_N457	1	70000001	72000000	1.01986	1.22273	71.4931	12.8801	27.88	6.70638	0.010159	0.712132
chr17_100000001_102000000_N457	17	100000001	102000000	4.27861	3.35672	56.3013	10.734	31.3954	6.6945	0.046519	0.612135
chr17_10000001_12000000_N457	17	10000001	12000000	0.000127	0.893079	61.227	11.247	30.7582	6.83303	1e-06	0.665617
chr17_102000001_104000000_N457	17	102000001	104000000	3.36103	2.83367	58.4521	10.9223	30.5824	6.71096	0.036377	0.632629
chr17_104000001_106000000_N457	17	104000001	106000000	0.11475	0.845926	60.7777	11.2623	31.1576	6.86757	0.001247	0.660268
chr17_106000001_108000000_N457	17	106000001	108000000	2.17281	2.5927	59.8547	11.2176	30.6837	6.84271	0.023436	0.645604
chr17_108000001_110000000_N457	17	108000001	110000000	0.113724	0.788606	60.7868	11.2655	31.1505	6.8742	0.001235	0.66036
chr17_110000001_112000000_N457	17	110000001	112000000	1.34681	1.7576	56.6221	11.1671	33.0285	6.97832	0.014801	0.622239
chr17_112000001_114000000_N457	17	112000001	114000000	0.704545	1.39404	57.374	11.3872	33.035	7.09377	0.007733	0.629698
chr17_114000001_116000000_N457	17	114000001	116000000	0.000127	1.1713	62.3616	11.4948	30.0228	6.82077	1e-06	0.675022
chr17_116000001_118000000_N457	17	116000001	118000000	0.000127	0.910462	61.5936	11.3365	30.6349	6.84084	1e-06	0.667836
chr17_118000001_120000000_N457	17	118000001	120000000	0.979546	1.72152	59.5505	11.2459	31.4453	6.9122	0.01065	0.647462
chr17_120000001_122000000_N457	17	120000001	122000000	3.78281	2.54773	64.025	11.3388	26.1667	6.6608	0.040254	0.681301
chr17_1_2000000_N457	17	1	2000000	0.000127	2.54	57.299	9.4942	24.4332	5.47862	2e-06	0.701057
chr17_12000001_14000000_N457	17	12000001	14000000	53.7585	32.2655	56.973	10.6573	29.4295	6.56539	0.383548	0.406483
chr17_122000001_124000000_N457	17	122000001	124000000	0.984208	1.48301	59.6534	11.2521	31.3209	6.90337	0.010703	0.648699
chr17_124000001_126000000_N457	17	124000001	126000000	0.000127	1.64355	63.1071	11.1057	27.3466	6.4043	1e-06	0.697672
chr17_126000001_128000000_N457	17	126000001	128000000	0.000127	0.730328	60.6917	11.2045	31.2909	6.92143	1e-06	0.659816
chr17_128000001_130000000_N457	17	128000001	130000000	0.000127	0.68519	61.0831	11.2481	31.0495	6.87005	1e-06	0.66299
chr17_130000001_132000000_N457	17	130000001	132000000	0.000127	0.766266	61.037	11.2498	31.0902	6.87453	1e-06	0.662528
chr17_132000001_134000000_N457	17	132000001	134000000	0.000127	1.0364	61.2483	11.2182	30.5961	6.80437	1e-06	0.66687
chr17_134000001_136000000_N457	17	134000001	136000000	0.000127	1.47478	60.9912	11.0312	29.7338	6.63763	1e-06	0.672263
chr17_136000001_138000000_N457	17	136000001	138000000	0.975091	1.22982	59.9701	11.1902	30.9278	6.84894	0.010613	0.65275
chr17_138000001_140000000_N457	17	138000001	140000000	0.235768	1.28806	60.7572	11.2458	31.1252	6.86322	0.002559	0.659557
chr17_140000001_142000000_N457	17	140000001	142000000	0.000127	0.943011	61.1516	11.2112	30.7086	6.81552	1e-06	0.665702
chr17_14000001_16000000_N457	17	14000001	16000000	25.0415	21.0418	58.9627	10.8978	30.1834	6.72079	0.219302	0.516366
chr17_142000001_144000000_N457	17	142000001	144000000	8.27083	5.84742	56.6312	10.6995	30.3389	6.56028	0.086841	0.59461
chr17_144000001_146000000_N457	17	144000001	146000000	2.12587	2.22676	58.9313	11.0764	30.9461	6.78945	0.023106	0.640535
chr17_146000001_148000000_N457	17	146000001	148000000	0.452473	0.936726	60.8753	11.2041	30.7891	6.84052	0.004912	0.660848
chr17_148000001_150000000_N457	17	148000001	150000000	5.5067	4.28286	54.7724	10.9822	32.3926	6.90519	0.059422	0.591037
chr17_150000001_152000000_N457	17	150000001	152000000	7.36557	5.7286	54.9902	10.8347	31.9433	6.79821	0.078109	0.583147
chr17_152000001_154000000_N457	17	152000001	154000000	3.52786	3.48772	57.6444	11.1296	31.6474	6.87407	0.038008	0.621037
chr17_154000001_156000000_N457	17	154000001	156000000	0.000127	1.10544	61.3556	11.3224	30.815	6.84974	1e-06	0.665674
chr17_156000001_158000000_N457	17	156000001	158000000	1.81916	2.52779	60.9347	11.2006	30.2208	6.80784	0.019566	0.655391
chr17_158000001_160000000_N457	17	158000001	160000000	0.925316	1.33676	59.9124	11.1573	31.0253	6.8468	0.010073	0.652192
chr17_160000001_162000000_N457	17	160000001	162000000	1.88251	1.85968	60.2799	11.0511	30.0147	6.71875	0.020423	0.653957
chr17_16000001_18000000_N457	17	16000001	18000000	0.000127	0.74313	61.1111	11.2573	30.9776	6.8598	1e-06	0.66361
chr17_162000001_162951365_N457	17	162000001	162951365	1.51661	1.81709	60.7121	11.1925	30.3017	6.82051	0.01639	0.656131
chr17_18000001_20000000_N457	17	18000001	20000000	1.0039	2.04629	60.6186	11.1622	30.9503	6.8255	0.010844	0.654821
chr17_20000001_22000000_N457	17	20000001	22000000	1.34874	2.44982	60.5082	11.1395	30.8066	6.80995	0.014555	0.652988
chr17_2000001_4000000_N457	17	2000001	4000000	0.012795	0.632676	60.9936	11.2469	31.111	6.87053	0.000139	0.662129
chr1_72000001_74000000_N457	1	72000001	74000000	0.403116	0.99965	74.1111	13.1784	27.1834	6.75358	0.003964	0.72874
chr17_22000001_24000000_N457	17	22000001	24000000	12.6959	11.1524	59.6211	10.9947	29.3729	6.67704	0.124849	0.586303
chr17_24000001_26000000_N457	17	24000001	26000000	34.0781	32.0704	60.7186	11.0736	29.0182	6.70081	0.275234	0.490398
chr17_26000001_28000000_N457	17	26000001	28000000	0.820598	1.79694	60.6126	11.1805	30.9825	6.83869	0.008879	0.655869
chr17_28000001_30000000_N457	17	28000001	30000000	1.00662	2.09483	60.6963	11.1721	30.8828	6.8279	0.010872	0.655569
chr17_30000001_32000000_N457	17	30000001	32000000	0.530615	1.34095	60.7584	11.2023	31.0285	6.84893	0.005748	0.658146
chr17_32000001_34000000_N457	17	32000001	34000000	0.910715	1.82405	60.5802	11.1609	30.9405	6.82528	0.009853	0.655407
chr17_34000001_36000000_N457	17	34000001	36000000	0.446028	1.26926	60.8951	11.2173	30.9737	6.85562	0.004832	0.659646
chr17_36000001_38000000_N457	17	36000001	38000000	0.906335	1.91214	60.5802	11.1688	30.9827	6.82898	0.009801	0.655139
chr17_38000001_40000000_N457	17	38000001	40000000	26.5805	17.1717	60.0047	10.7998	27.723	6.46921	0.232534	0.524938
chr17_40000001_42000000_N457	17	40000001	42000000	0.836746	1.64899	60.7348	11.1758	30.8492	6.82919	0.009054	0.657155
chr17_4000001_6000000_N457	17	4000001	6000000	0.000127	0.77637	61.1094	11.2492	30.9585	6.85506	1e-06	0.663742
chr1_74000001_76000000_N457	1	74000001	76000000	0.000127	1.51478	77.6272	13.2238	24.6392	6.50616	1e-06	0.759067
chr17_42000001_44000000_N457	17	42000001	44000000	0.895813	1.87673	60.6318	11.177	30.9113	6.8354	0.009691	0.655912
chr17_44000001_46000000_N457	17	44000001	46000000	1.25575	2.98716	60.7271	11.1859	30.891	6.82925	0.013521	0.653867
chr17_46000001_48000000_N457	17	46000001	48000000	1.53066	2.91648	60.7755	11.1652	30.6515	6.81537	0.016466	0.653798
chr17_48000001_50000000_N457	17	48000001	50000000	0.632846	1.28602	60.7068	11.1865	30.9401	6.84017	0.006858	0.657856
chr17_50000001_52000000_N457	17	50000001	52000000	0.345757	1.10518	60.8226	11.2149	31.0572	6.85699	0.003749	0.659498
chr17_52000001_54000000_N457	17	52000001	54000000	26.9359	22.9486	59.7508	10.8715	29.4204	6.60866	0.231992	0.514617
chr17_54000001_56000000_N457	17	54000001	56000000	0.783227	1.64201	60.5673	11.1692	31.0149	6.83145	0.00848	0.655736
chr17_56000001_58000000_N457	17	56000001	58000000	0.208013	0.985008	60.8016	11.231	31.1501	6.86604	0.002257	0.659742
chr17_58000001_60000000_N457	17	58000001	60000000	7.89641	10.572	59.4891	11.0525	31.0919	6.77442	0.080185	0.604089
chr17_60000001_62000000_N457	17	60000001	62000000	15.3471	13.7544	56.7024	10.7725	31.748	6.70367	0.147856	0.546279
chr1_76000001_78000000_N457	1	76000001	78000000	0.000127	1.14125	76.928	13.3418	25.6353	6.66003	1e-06	0.750053
chr17_6000001_8000000_N457	17	6000001	8000000	0.070556	0.752057	60.9028	11.2462	31.1414	6.87092	0.000766	0.661162
chr17_62000001_64000000_N457	17	62000001	64000000	0.000127	0.662478	61.1679	11.2675	30.9401	6.85976	1e-06	0.664088
chr17_64000001_66000000_N457	17	64000001	66000000	0.000127	1.15806	61.4288	11.1229	29.7456	6.67842	1e-06	0.67375
chr17_66000001_68000000_N457	17	66000001	68000000	0.000127	3.24334	58.306	8.8621	19.4233	4.72975	2e-06	0.750115
chr17_68000001_70000000_N457	17	68000001	70000000	0.826023	1.12355	59.3636	11.2007	31.3233	6.8862	0.009026	0.648691
chr17_70000001_72000000_N457	17	70000001	72000000	0.000127	1.10665	60.7977	11.0491	30.1569	6.69376	1e-06	0.66844
chr17_72000001_74000000_N457	17	72000001	74000000	0.000127	1.01326	61.845	11.2191	29.7891	6.71671	1e-06	0.674912
chr17_74000001_76000000_N457	17	74000001	76000000	0.000127	0.292762	60.9943	11.2304	31.1177	6.8745	1e-06	0.662175
chr17_76000001_78000000_N457	17	76000001	78000000	0.000127	0.734191	60.8833	11.2111	31.1282	6.87472	1e-06	0.661692
chr17_78000001_80000000_N457	17	78000001	80000000	0.000127	0.819259	61.0136	11.1991	30.8502	6.82975	1e-06	0.664174
chr17_80000001_82000000_N457	17	80000001	82000000	1.24475	1.46963	58.0682	11.2126	31.9222	6.9365	0.013643	0.636467
chr17_8000001_10000000_N457	17	8000001	10000000	0.000127	0.825567	61.0548	11.2466	31.0359	6.862	1e-06	0.662985
chr1_78000001_80000000_N457	1	78000001	80000000	0.000127	0.710504	75.5778	13.2525	26.7166	6.74113	1e-06	0.738825
chr17_82000001_84000000_N457	17	82000001	84000000	1.79796	1.60459	57.6133	11.1981	31.4658	6.95817	0.019785	0.63397
chr17_84000001_86000000_N457	17	84000001	86000000	0.072799	0.935228	60.739	11.3537	31.2263	6.89286	0.000791	0.659933
chr17_86000001_88000000_N457	17	86000001	88000000	3.35994	3.21332	56.2344	10.9898	32.5022	6.8979	0.036483	0.610603
chr17_88000001_90000000_N457	17	88000001	90000000	0.561615	1.19891	58.9986	11.2747	31.9055	6.91089	0.00614	0.645035
chr17_90000001_92000000_N457	17	90000001	92000000	7.31525	7.4993	57.931	10.9375	31.5857	6.77682	0.075546	0.598263
chr17_92000001_94000000_N457	17	92000001	94000000	4.21542	3.36156	58.8581	11.0398	29.889	6.74904	0.045345	0.633138
chr17_94000001_96000000_N457	17	94000001	96000000	2.91402	2.41795	57.9554	10.9046	30.921	6.72934	0.031746	0.631389
chr17_96000001_98000000_N457	17	96000001	98000000	3.5891	2.92041	57.8952	10.8691	30.7746	6.72805	0.038903	0.62753
chr17_98000001_100000000_N457	17	98000001	100000000	1.67384	1.96361	59.0403	11.0598	31.3427	6.81594	0.018183	0.641346
chr1_80000001_82000000_N457	1	80000001	82000000	0.422358	1.1338	74.8934	13.1651	26.8033	6.74154	0.004136	0.733393
chr1_8000001_10000000_N457	1	8000001	10000000	0.000127	0.951781	76.8039	13.2955	25.7904	6.66379	1e-06	0.748617
chr18_100000001_102000000_N457	18	100000001	102000000	0.702552	0.927921	70.8451	12.9984	29.4775	6.86655	0.006954	0.701262
chr18_10000001_12000000_N457	18	10000001	12000000	0.000127	1.53506	73.5297	13.0125	27.0081	6.59792	1e-06	0.731362
chr18_102000001_104000000_N457	18	102000001	104000000	0.557394	0.889514	71.3713	13.0754	29.4398	6.89369	0.005499	0.704078
chr18_104000001_106000000_N457	18	104000001	106000000	0.000127	1.5318	71.7573	12.6871	27.2891	6.52135	1e-06	0.724481
chr18_106000001_108000000_N457	18	106000001	108000000	0.000127	0.828893	72.1651	13.0616	28.8989	6.82347	1e-06	0.714053
chr18_108000001_110000000_N457	18	108000001	110000000	0.000127	0.768636	72.4064	13.1444	29.0434	6.86636	1e-06	0.713715
chr18_110000001_112000000_N457	18	110000001	112000000	0.000127	1.78427	69.936	12.4821	28.1567	6.54873	1e-06	0.712958
chr18_112000001_114000000_N457	18	112000001	114000000	0.000127	0.690318	71.919	13.1509	29.6589	6.93806	1e-06	0.708018
chr18_114000001_116000000_N457	18	114000001	116000000	0.33806	1.01973	71.1977	13.174	29.8341	6.9406	0.003335	0.702355
chr18_116000001_118000000_N457	18	116000001	118000000	3.6768	2.81009	68.249	12.8419	29.236	6.79059	0.036346	0.674652
chr18_118000001_120000000_N457	18	118000001	120000000	0.61233	1.18307	71.1393	13.1397	29.6813	6.93482	0.006037	0.701343
chr18_120000001_122000000_N457	18	120000001	122000000	0.000127	0.480798	71.9498	13.1776	29.7131	6.94711	1e-06	0.707728
chr18_1_2000000_N457	18	1	2000000	0.000127	0.880797	72.9676	13.3155	29.0265	6.90855	1e-06	0.715409
chr18_12000001_14000000_N457	18	12000001	14000000	1.89614	1.82405	69.4449	12.9138	29.3345	6.84567	0.018834	0.689789
chr18_122000001_124000000_N457	18	122000001	124000000	0.548867	0.897334	71.2461	13.0659	29.5421	6.90396	0.005416	0.70306
chr18_124000001_126000000_N457	18	124000001	126000000	1.58306	1.62102	71.5702	13.0248	28.541	6.8134	0.015567	0.703778
chr18_126000001_128000000_N457	18	126000001	128000000	4.10916	3.41454	71.9921	12.944	27.2957	6.69895	0.039742	0.696269
chr18_128000001_130000000_N457	18	128000001	130000000	1.67618	1.54673	72.9125	13.0423	27.5154	6.75871	0.016416	0.7141
chr18_130000001_132000000_N457	18	130000001	132000000	1.25492	1.41484	71.3088	13.0205	29	6.85425	0.012356	0.702109
chr18_132000001_134000000_N457	18	132000001	134000000	1.3783	1.48636	71.6684	13.0191	28.719	6.83066	0.013544	0.704249
chr18_134000001_136000000_N457	18	134000001	136000000	2.50321	2.32649	67.4602	12.7149	30.527	6.81704	0.02491	0.67131
chr18_136000001_138000000_N457	18	136000001	138000000	0.000127	0.74084	72.4484	13.2472	29.3696	6.92641	1e-06	0.711547
chr18_138000001_140000000_N457	18	138000001	140000000	0.000127	1.01554	71.8418	13.0844	29.3725	6.8858	1e-06	0.709798
chr18_140000001_142000000_N457	18	140000001	142000000	0.167906	0.82788	71.7235	13.1523	29.6755	6.93722	0.001653	0.70617
chr18_14000001_16000000_N457	18	14000001	16000000	1.07571	1.46889	69.9532	13.053	29.9261	6.91276	0.010655	0.692915
chr18_142000001_144000000_N457	18	142000001	144000000	0.696024	1.04555	71.609	13.0897	29.1872	6.90389	0.006858	0.705562
chr18_144000001_146000000_N457	18	144000001	146000000	1.47174	1.54486	72.0547	13.0238	28.4031	6.80933	0.014439	0.706907
chr18_146000001_148000000_N457	18	146000001	148000000	0.558329	0.910163	71.8302	13.0894	29.1967	6.8833	0.005496	0.707093
chr18_148000001_150000000_N457	18	148000001	150000000	0.487422	1.00183	70.9554	13.1123	29.7896	6.93105	0.004815	0.700916
chr18_150000001_152000000_N457	18	150000001	152000000	0.105969	0.565033	71.4833	13.1735	29.8465	6.94657	0.001045	0.704715
chr18_152000001_154000000_N457	18	152000001	154000000	0.000127	1.20902	71.169	12.8637	28.928	6.75977	1e-06	0.711
chr18_154000001_156000000_N457	18	154000001	156000000	0.000127	1.15973	71.8652	12.91	28.4025	6.71667	1e-06	0.716733
chr18_156000001_158000000_N457	18	156000001	158000000	0.099068	0.570407	71.2876	13.2004	29.9649	6.96345	0.000977	0.70337
chr18_158000001_160000000_N457	18	158000001	160000000	0.448426	1.105	70.8442	13.1463	29.9652	6.94759	0.004429	0.699641
chr18_160000001_162000000_N457	18	160000001	162000000	0.944766	1.20509	70.523	13.0096	29.6205	6.87997	0.009346	0.697638
chr18_16000001_18000000_N457	18	16000001	18000000	0.015131	0.622438	71.9087	13.1747	29.7023	7.01911	0.000149	0.707581
chr18_162000001_164000000_N457	18	162000001	164000000	1.29792	1.94794	69.9909	13.0248	30.0296	6.89765	0.01281	0.690801
chr18_164000001_166000000_N457	18	164000001	166000000	0.617001	1.20788	71.076	13.0782	29.7967	6.91203	0.006079	0.700327
chr18_166000001_166611800_N457	18	166000001	166611800	0.000127	0.670082	71.9758	13.2126	29.6663	6.94536	1e-06	0.708129
chr18_18000001_20000000_N457	18	18000001	20000000	0.000127	1.08628	71.9977	13.2021	29.6275	6.93561	1e-06	0.708462
chr18_20000001_22000000_N457	18	20000001	22000000	6.01548	4.31097	69.151	12.7796	27.6311	6.68616	0.058518	0.672691
chr18_2000001_4000000_N457	18	2000001	4000000	0.283877	1.17202	70.7697	13.2727	30.138	6.97778	0.002805	0.699364
chr1_82000001_84000000_N457	1	82000001	84000000	0.000127	0.622264	75.7496	13.2735	26.6151	6.74378	1e-06	0.739997
chr18_22000001_24000000_N457	18	22000001	24000000	0.02913	1.06372	71.8033	13.2047	29.7532	6.94503	0.000287	0.706826
chr18_24000001_26000000_N457	18	24000001	26000000	0.371747	1.03563	71.2969	13.126	29.8012	6.9289	0.003664	0.702641
chr18_26000001_28000000_N457	18	26000001	28000000	0.346248	1.07784	71.0244	13.1722	29.9651	6.95372	0.003417	0.700882
chr18_28000001_30000000_N457	18	28000001	30000000	2.96157	2.76856	69.2968	12.9151	29.3413	6.85039	0.029149	0.682057
chr18_30000001_32000000_N457	18	30000001	32000000	1.62335	1.88468	71.093	13.0939	28.9859	6.91196	0.015962	0.699031
chr18_32000001_34000000_N457	18	32000001	34000000	1.73595	2.02622	68.2859	12.9087	30.5305	6.90033	0.017264	0.679108
chr18_34000001_36000000_N457	18	34000001	36000000	1.66224	1.70172	68.3358	12.8899	30.2529	6.89763	0.016581	0.681648
chr18_36000001_38000000_N457	18	36000001	38000000	1.67337	1.89328	68.2477	12.8852	30.513	6.9046	0.016661	0.679528
chr18_38000001_40000000_N457	18	38000001	40000000	2.24382	2.32902	66.9339	12.8075	30.9233	6.89396	0.022416	0.668663
chr18_40000001_42000000_N457	18	40000001	42000000	1.51613	1.69618	68.7359	12.8408	30.1058	6.85483	0.015107	0.684908
chr18_4000001_6000000_N457	18	4000001	6000000	0.610118	1.2375	69.2102	13.1761	30.7114	7.0099	0.006069	0.688442
chr1_84000001_86000000_N457	1	84000001	86000000	0.050736	0.746454	75.2662	13.2287	26.8484	6.75211	0.000497	0.73671
chr18_42000001_44000000_N457	18	42000001	44000000	0.995114	1.27772	70.7329	13.0623	29.4737	6.89819	0.009833	0.69893
chr18_44000001_46000000_N457	18	44000001	46000000	0.597695	1.03964	70.0473	13.0737	30.2769	6.9508	0.005922	0.694074
chr18_46000001_48000000_N457	18	46000001	48000000	0.078875	0.641458	71.6882	13.1636	29.7564	6.94627	0.000777	0.706124
chr18_48000001_50000000_N457	18	48000001	50000000	0.000127	1.27969	72.8054	13.2364	28.9055	6.87186	1e-06	0.715806
chr18_50000001_52000000_N457	18	50000001	52000000	0.000127	1.01682	72.0306	13.1761	29.5922	6.93704	1e-06	0.708803
chr18_52000001_54000000_N457	18	52000001	54000000	0.000127	1.41972	72.5628	12.9674	27.8801	6.67792	1e-06	0.722428
chr18_54000001_56000000_N457	18	54000001	56000000	0.000127	1.23723	73.6018	13.2847	28.19	6.81028	1e-06	0.723061
chr18_56000001_58000000_N457	18	56000001	58000000	0.000127	0.691787	72.1837	13.2746	29.5534	6.94835	1e-06	0.709511
chr18_58000001_60000000_N457	18	58000001	60000000	0.409505	1.16082	71.0362	13.1715	29.8903	6.94873	0.004041	0.700996
chr18_60000001_62000000_N457	18	60000001	62000000	1.14668	1.48468	68.3525	12.9423	30.8341	6.94038	0.011429	0.681254
chr18_6000001_8000000_N457	18	6000001	8000000	1.01316	1.48104	66.5312	13.1611	31.892	7.08428	0.010189	0.669083
chr1_86000001_88000000_N457	1	86000001	88000000	0.276362	0.932956	74.502	13.1867	27.0882	6.75579	0.002713	0.731369
chr18_62000001_64000000_N457	18	62000001	64000000	0.700788	1.33692	70.7552	13.1127	29.858	6.93715	0.006917	0.698375
chr18_64000001_66000000_N457	18	64000001	66000000	0.000127	0.81762	71.8724	13.2327	29.7361	6.94766	1e-06	0.707346
chr18_66000001_68000000_N457	18	66000001	68000000	0.000127	0.962768	72.6116	13.3	29.3172	6.92845	1e-06	0.712375
chr18_68000001_70000000_N457	18	68000001	70000000	1.50227	1.94654	68.9771	12.9704	30.476	6.92404	0.014881	0.683243
chr18_70000001_72000000_N457	18	70000001	72000000	2.12472	2.29943	68.2402	12.9406	30.5288	6.92159	0.021059	0.676357
chr18_72000001_74000000_N457	18	72000001	74000000	1.9313	1.93588	69.5795	12.9461	29.6028	6.85091	0.0191	0.688132
chr18_74000001_76000000_N457	18	74000001	76000000	0.000127	0.763018	72.5387	13.215	29.2006	6.90312	1e-06	0.712985
chr18_76000001_78000000_N457	18	76000001	78000000	0.000127	0.788285	72.143	13.2355	29.5881	6.94007	1e-06	0.709153
chr18_78000001_80000000_N457	18	78000001	80000000	0.000127	0.659169	71.8857	13.2183	29.7302	6.94775	1e-06	0.707425
chr18_80000001_82000000_N457	18	80000001	82000000	0.000127	0.527759	72.0655	13.196	29.6209	6.9405	1e-06	0.708702
chr18_8000001_10000000_N457	18	8000001	10000000	8.0323	5.54771	63.9146	12.5834	30.4047	6.77947	0.078477	0.624461
chr1_88000001_90000000_N457	1	88000001	90000000	1.53339	1.87586	71.0487	12.9612	28.1628	6.7555	0.015221	0.705234
chr18_82000001_84000000_N457	18	82000001	84000000	1.33056	2.08037	70.7908	13.0646	29.7258	6.9062	0.013064	0.695069
chr18_84000001_86000000_N457	18	84000001	86000000	4.16321	4.60394	69.8216	12.8344	29.392	6.7928	0.040272	0.675409
chr18_86000001_88000000_N457	18	86000001	88000000	2.42622	2.28596	69.8987	12.7634	29.0165	6.76123	0.023941	0.689734
chr18_88000001_90000000_N457	18	88000001	90000000	3.19256	2.76548	69.1715	12.7499	29.1106	6.72894	0.031462	0.681663
chr18_90000001_92000000_N457	18	90000001	92000000	0.022188	0.525725	71.8052	13.1691	29.7506	6.94448	0.000218	0.706897
chr18_92000001_94000000_N457	18	92000001	94000000	0.054671	0.506565	71.8063	13.1557	29.7206	6.94532	0.000538	0.706883
chr18_94000001_96000000_N457	18	94000001	96000000	0.139408	0.615837	71.5173	13.1616	29.7876	6.94268	0.001374	0.704991
chr18_96000001_98000000_N457	18	96000001	98000000	0.617593	1.09283	71.7927	13.0886	29.2448	6.88127	0.006075	0.706238
chr18_98000001_100000000_N457	18	98000001	100000000	0.318835	0.797168	71.8607	13.1182	29.415	6.91146	0.003138	0.707328
chr1_90000001_92000000_N457	1	90000001	92000000	0.223244	0.958029	74.7495	13.2137	26.9943	6.75407	0.002189	0.733075
chr19_100000001_102000000_N457	19	100000001	102000000	0.418266	0.901992	70.7244	13.017	29.5646	6.83922	0.004153	0.702277
chr19_10000001_12000000_N457	19	10000001	12000000	0.000127	1.43921	73.887	12.9713	27.3721	6.59822	1e-06	0.729681
chr19_104000001_106000000_N457	19	104000001	106000000	0.000127	0.496176	72.2445	12.905	28.7211	6.73662	1e-06	0.715535
chr19_108000001_110000000_N457	19	108000001	110000000	0.000127	1.54839	71.818	12.2516	25.7989	6.18442	1e-06	0.735711
chr19_110000001_112000000_N457	19	110000001	112000000	0.000127	0.685718	73.6442	13.0967	28.281	6.74037	1e-06	0.722531
chr19_112000001_114000000_N457	19	112000001	114000000	0.344423	0.857552	72.661	13.0118	28.5388	6.72585	0.003392	0.71556
chr19_114000001_116000000_N457	19	114000001	116000000	0.000127	1.15828	74.0063	13.2118	28.0712	6.72922	1e-06	0.725
chr19_116000001_118000000_N457	19	116000001	118000000	0.111668	1.05342	73.4699	13.1016	28.2989	6.73961	0.001096	0.721138
chr19_118000001_120000000_N457	19	118000001	120000000	3.15448	2.68384	70.4061	12.6655	27.7512	6.53696	0.031136	0.694944
chr19_120000001_122000000_N457	19	120000001	122000000	0.22352	0.578079	73.3351	13.0572	28.2372	6.73241	0.002196	0.720414
chr19_1_2000000_N457	19	1	2000000	0.000127	2.20132	72.101	12.2915	25.7155	6.18905	1e-06	0.737104
chr19_12000001_14000000_N457	19	12000001	14000000	0.981681	1.61116	73.0361	13.0773	28.0405	6.7438	0.009619	0.715632
chr19_122000001_124000000_N457	19	122000001	124000000	0.05747	0.415196	73.4598	13.0689	28.3297	6.73954	0.000564	0.721276
chr19_124000001_126000000_N457	19	124000001	126000000	0.000127	0.282316	73.5615	13.0698	28.3466	6.74752	1e-06	0.72184
chr19_126000001_128000000_N457	19	126000001	128000000	0.000127	1.71862	73.621	12.9905	27.7399	6.65674	1e-06	0.726325
chr19_128000001_130000000_N457	19	128000001	130000000	0.000127	2.62719	71.6908	12.7668	28.6434	6.8341	1e-06	0.714519
chr19_130000001_132000000_N457	19	130000001	132000000	0.000127	0.818315	73.624	13.0884	28.3003	6.7481	1e-06	0.722339
chr19_132000001_134000000_N457	19	132000001	134000000	0.000127	1.50184	71.6078	12.7479	28.6109	6.70954	1e-06	0.714515
chr19_134000001_136000000_N457	19	134000001	136000000	0.06531	0.516932	73.4646	13.0576	28.3103	6.74375	0.000641	0.721371
chr19_136000001_138000000_N457	19	136000001	138000000	0.000127	1.71523	68.8085	10.8479	21.359	5.23481	1e-06	0.763118
chr19_138000001_140000000_N457	19	138000001	140000000	1.36638	1.55019	74.1176	13.0889	26.9118	6.68031	0.013344	0.723834
chr19_140000001_142000000_N457	19	140000001	142000000	0.000127	0.745263	73.5302	13.0658	28.3433	6.75364	1e-06	0.721778
chr19_14000001_16000000_N457	19	14000001	16000000	0.000127	0.726075	73.7979	13.1025	28.135	6.72569	1e-06	0.723985
chr19_142000001_144000000_N457	19	142000001	144000000	0.000127	1.51748	74.8586	12.7788	25.4018	6.31933	1e-06	0.746641
chr19_144000001_146000000_N457	19	144000001	146000000	0.000127	1.18492	74.3311	13.0883	27.4988	6.65287	1e-06	0.729952
chr19_146000001_148000000_N457	19	146000001	148000000	0.216664	0.850527	72.7967	13.0993	28.5494	6.74376	0.002133	0.716766
chr19_148000001_150000000_N457	19	148000001	150000000	0.000127	1.06746	74.5114	13.1086	27.3529	6.63986	1e-06	0.731476
chr19_150000001_152000000_N457	19	150000001	152000000	0.000127	0.730527	73.768	13.0753	28.1158	6.72201	1e-06	0.72404
chr19_152000001_154000000_N457	19	152000001	154000000	0.000127	1.25961	73.6599	12.8612	27.1032	6.53571	1e-06	0.73102
chr19_154000001_156000000_N457	19	154000001	156000000	0.03992	0.472782	73.4367	13.0658	28.3566	6.74193	0.000392	0.721147
chr19_156000001_158000000_N457	19	156000001	158000000	0.000127	1.35142	74.034	13.0325	27.5356	6.6421	1e-06	0.728899
chr19_158000001_160000000_N457	19	158000001	160000000	0.000127	0.758044	73.2534	13.032	28.4639	6.77028	1e-06	0.720166
chr19_160000001_162000000_N457	19	160000001	162000000	0.908404	1.18063	72.8741	12.9438	27.8955	6.65452	0.008934	0.716715
chr19_16000001_18000000_N457	19	16000001	18000000	0.000127	1.05237	74.4355	13.121	27.4727	6.65628	1e-06	0.730416
chr19_162000001_164000000_N457	19	162000001	164000000	0.000127	0.990486	72.68	12.8959	28.3364	6.69844	1e-06	0.719486
chr19_164000001_166000000_N457	19	164000001	166000000	0.000127	0.813046	73.8235	13.1076	28.1681	6.73522	1e-06	0.723819
chr19_166000001_168000000_N457	19	166000001	168000000	0.000127	0.787994	73.9259	13.1081	28.043	6.71816	1e-06	0.724984
chr19_168000001_170000000_N457	19	168000001	170000000	0.091544	0.723692	73.7066	13.0799	28.169	6.76586	0.000898	0.722846
chr19_170000001_172000000_N457	19	170000001	172000000	0.300904	0.79689	73.8977	13.1289	27.8741	6.76132	0.002948	0.723971
chr19_172000001_174000000_N457	19	172000001	174000000	0.000127	0.841855	73.7459	13.114	28.2208	6.73753	1e-06	0.723234
chr19_174000001_176000000_N457	19	174000001	176000000	0.000127	0.776655	73.4536	13.0501	28.3582	6.75401	1e-06	0.721464
chr19_176000001_178000000_N457	19	176000001	178000000	0.000127	0.770746	73.6749	13.1136	28.2567	6.73793	1e-06	0.722787
chr19_178000001_180000000_N457	19	178000001	180000000	0.631317	1.29273	72.4281	13.0268	28.4485	6.72884	0.006219	0.713522
chr19_180000001_182000000_N457	19	180000001	182000000	1.30492	1.38659	70.369	12.8941	28.7852	6.72639	0.01299	0.700474
chr19_18000001_20000000_N457	19	18000001	20000000	0.000127	0.559411	73.797	13.1633	28.1867	6.7486	1e-06	0.723615
chr19_182000001_184000000_N457	19	182000001	184000000	0.000127	1.51783	73.5645	13.2148	28.3236	6.74379	1e-06	0.722012
chr19_184000001_186000000_N457	19	184000001	186000000	0.000127	1.07261	73.8461	13.1229	28.0698	6.71793	1e-06	0.724578
chr19_186000001_188000000_N457	19	186000001	188000000	0.000127	1.45629	73.5722	12.9671	27.7135	6.64577	1e-06	0.726382
chr19_188000001_188775239_N457	19	188000001	188775239	0.139532	0.418647	73.303	13.0564	28.3041	6.74034	0.001371	0.720447
chr19_20000001_22000000_N457	19	20000001	22000000	0.000127	1.17099	74.4596	12.9504	26.7031	6.52047	1e-06	0.736037
chr19_2000001_4000000_N457	19	2000001	4000000	0.000127	1.4612	72.5836	12.9271	28.5959	6.78447	1e-06	0.717374
chr1_92000001_94000000_N457	1	92000001	94000000	0.462515	1.09561	73.9107	13.1564	27.2967	6.76757	0.004549	0.726967
chr19_22000001_24000000_N457	19	22000001	24000000	0.000127	0.844344	73.5758	13.0814	28.3108	6.74312	1e-06	0.722133
chr19_24000001_26000000_N457	19	24000001	26000000	0.212895	0.822523	73.0746	13.0773	28.424	6.74906	0.002093	0.718449
chr19_26000001_28000000_N457	19	26000001	28000000	0.000127	0.625908	73.5662	13.1096	28.3264	6.74341	1e-06	0.721997
chr19_28000001_30000000_N457	19	28000001	30000000	0.26843	0.77245	72.8973	13.0805	28.5043	6.7625	0.00264	0.716999
chr19_30000001_32000000_N457	19	30000001	32000000	0.000127	0.910643	73.5085	13.0566	28.3198	6.74712	1e-06	0.721886
chr19_32000001_34000000_N457	19	32000001	34000000	0.096617	0.538144	73.3344	13.0746	28.3539	6.7499	0.000949	0.720484
chr19_34000001_36000000_N457	19	34000001	36000000	0.062146	0.568928	73.4735	13.0801	28.3353	6.74567	0.00061	0.721241
chr19_36000001_38000000_N457	19	36000001	38000000	0.000127	0.525045	73.4428	13.0565	28.4049	6.76456	1e-06	0.721103
chr19_38000001_40000000_N457	19	38000001	40000000	2.03315	1.98054	73.9892	13.1569	26.7028	6.70712	0.019792	0.720264
chr19_40000001_42000000_N457	19	40000001	42000000	0.000127	1.15435	73.7492	13.096	28.1125	6.71824	1e-06	0.724012
chr19_4000001_6000000_N457	19	4000001	6000000	2.49478	2.05549	71.7196	12.8345	27.2385	6.59063	0.024591	0.706925
chr1_94000001_96000000_N457	1	94000001	96000000	0.000127	1.03702	76.1522	13.2989	26.314	6.71075	1e-06	0.743192
chr19_42000001_44000000_N457	19	42000001	44000000	0.203491	0.633533	73.3888	13.0555	28.2145	6.73833	0.001999	0.720864
chr19_44000001_46000000_N457	19	44000001	46000000	0.126193	0.668193	73.452	13.0711	28.2952	6.74056	0.001239	0.721012
chr19_46000001_48000000_N457	19	46000001	48000000	0.000127	0.65334	73.6438	13.0808	28.2621	6.73777	1e-06	0.722664
chr19_48000001_50000000_N457	19	48000001	50000000	0.307462	1.08983	72.75	13.0896	28.5542	6.75133	0.003026	0.715961
chr19_50000001_52000000_N457	19	50000001	52000000	0.385265	1.00874	71.6584	13.1301	29.0402	6.79088	0.003811	0.7089
chr19_52000001_54000000_N457	19	52000001	54000000	0.000127	0.660609	73.9838	13.2082	28.053	6.75213	1e-06	0.725069
chr19_54000001_56000000_N457	19	54000001	56000000	0.000127	1.98089	69.5999	12.1176	27.2957	6.32004	1e-06	0.718297
chr19_56000001_58000000_N457	19	56000001	58000000	0.000127	1.04903	73.9384	13.149	28.0827	6.72609	1e-06	0.724736
chr19_58000001_60000000_N457	19	58000001	60000000	0.000127	0.895983	73.693	13.0942	28.19	6.72773	1e-06	0.723309
chr19_60000001_62000000_N457	19	60000001	62000000	0.172717	0.880465	73.3908	13.0679	28.2945	6.7458	0.001696	0.72052
chr19_6000001_8000000_N457	19	6000001	8000000	0.413868	0.929761	72.3141	13.145	28.6307	6.78449	0.004083	0.713448
chr1_96000001_98000000_N457	1	96000001	98000000	0.116951	0.724504	75.0412	13.2011	26.9206	6.75152	0.001146	0.73513
chr19_62000001_64000000_N457	19	62000001	64000000	0.000127	0.905971	73.7086	13.093	28.1771	6.72631	1e-06	0.723443
chr19_64000001_66000000_N457	19	64000001	66000000	0.000127	0.708599	73.3525	13.0292	28.352	6.74143	1e-06	0.721231
chr19_66000001_68000000_N457	19	66000001	68000000	1.58604	2.22326	70.1656	13.0201	29.18	6.76271	0.015714	0.69518
chr19_68000001_70000000_N457	19	68000001	70000000	2.64282	2.81419	71.2715	12.9251	28.3665	6.7088	0.025839	0.696822
chr19_70000001_72000000_N457	19	70000001	72000000	0.000127	0.895484	73.5956	13.0569	28.2064	6.73025	1e-06	0.722928
chr19_72000001_74000000_N457	19	72000001	74000000	0.000127	0.575927	73.6968	13.1347	28.2655	6.74249	1e-06	0.722784
chr19_74000001_76000000_N457	19	74000001	76000000	1.95177	2.0965	68.6261	12.6949	29.681	6.68947	0.019467	0.684489
chr19_76000001_78000000_N457	19	76000001	78000000	0.675098	1.17804	72.2566	13.0098	28.5164	6.72776	0.006655	0.712252
chr19_78000001_80000000_N457	19	78000001	80000000	0.463123	0.793701	72.1417	12.9712	28.6254	6.72292	0.004575	0.71265
chr19_80000001_82000000_N457	19	80000001	82000000	0.377949	0.815671	72.5071	13.0007	28.5464	6.73124	0.003726	0.714838
chr1_98000001_100000000_N457	1	98000001	100000000	0.000127	1.09999	75.4998	13.2396	26.7459	6.73722	1e-06	0.738414
chr19_8000001_10000000_N457	19	8000001	10000000	0.000127	0.898099	74.0263	13.1652	28.0686	6.72973	1e-06	0.725073
chr19_82000001_84000000_N457	19	82000001	84000000	0.000127	0.566476	73.5694	13.1202	28.3249	6.74579	1e-06	0.722016
chr19_84000001_86000000_N457	19	84000001	86000000	0.000127	0.586302	73.6828	13.1266	28.27	6.74184	1e-06	0.722714
chr19_86000001_88000000_N457	19	86000001	88000000	0.810834	1.2307	71.2328	12.8957	28.8371	6.69995	0.008038	0.706109
chr19_88000001_90000000_N457	19	88000001	90000000	0.212289	0.958584	73.1779	13.0667	28.397	6.73866	0.002086	0.71893
chr19_90000001_92000000_N457	19	90000001	92000000	0.873578	1.32853	71.7308	13.0082	28.6142	6.72261	0.008631	0.708672
chr19_92000001_94000000_N457	19	92000001	94000000	0.000127	0.519221	73.3654	13.0517	28.4548	6.77302	1e-06	0.720538
chr19_94000001_96000000_N457	19	94000001	96000000	0.000127	0.766131	73.5462	13.0717	28.347	6.75697	1e-06	0.721796
chr19_96000001_98000000_N457	19	96000001	98000000	0.000127	1.00586	73.1982	12.9314	27.9777	6.66264	1e-06	0.723474
chr20_100000001_102000000_N457	20	100000001	102000000	0.000127	1.61598	72.2292	12.2054	24.6701	6.0412	1e-06	0.745404
chr20_10000001_12000000_N457	20	10000001	12000000	2.25904	2.30937	71.3729	12.7697	28.0733	6.69044	0.022212	0.701762
chr20_102000001_104000000_N457	20	102000001	104000000	0.000127	1.56864	71.9992	12.4595	26.2083	6.2838	1e-06	0.733133
chr20_104000001_106000000_N457	20	104000001	106000000	0.204557	0.713763	70.0795	12.797	29.9585	6.80473	0.002041	0.6991
chr20_106000001_108000000_N457	20	106000001	108000000	0.000127	1.38955	69.8962	12.6666	29.7923	6.76013	1e-06	0.701145
chr20_108000001_110000000_N457	20	108000001	110000000	1.31848	1.92395	70.7831	12.8635	28.9469	6.76884	0.013048	0.700486
chr20_110000001_112000000_N457	20	110000001	112000000	1.11172	1.43612	72.5291	12.8207	27.9387	6.67175	0.010944	0.714013
chr20_112000001_114000000_N457	20	112000001	114000000	0.000127	0.430942	70.3014	12.7808	30.0117	6.81518	1e-06	0.700819
chr20_114000001_116000000_N457	20	114000001	116000000	0.000127	0.469602	70.1667	12.7867	30.0958	6.85248	1e-06	0.699829
chr20_116000001_118000000_N457	20	116000001	118000000	0.765795	1.33098	71.7012	12.8818	28.7227	6.76894	0.007568	0.708582
chr20_118000001_120000000_N457	20	118000001	120000000	1.44036	1.61514	70.546	12.7946	28.774	6.75037	0.014295	0.700136
chr20_120000001_122000000_N457	20	120000001	122000000	0.762085	1.12045	71.3932	12.8348	28.7107	6.76981	0.007555	0.707803
chr20_1_2000000_N457	20	1	2000000	0.000127	0.847465	69.9097	12.7353	30.1751	6.8423	1e-06	0.698504
chr20_12000001_14000000_N457	20	12000001	14000000	6.20781	4.52321	66.5659	12.1858	28.903	6.49319	0.061054	0.654682
chr20_122000001_124000000_N457	20	122000001	124000000	0.848762	1.16077	71.7311	12.9088	28.4304	6.76548	0.008403	0.710137
chr20_124000001_126000000_N457	20	124000001	126000000	0.09933	0.556323	70.6721	12.8044	29.7174	6.81614	0.000988	0.703283
chr20_126000001_128000000_N457	20	126000001	128000000	9.09929	9.78666	67.6808	12.7942	29.9479	6.82194	0.085257	0.634143
chr20_128000001_130000000_N457	20	128000001	130000000	0.367662	0.72596	71.6292	12.8615	28.9485	6.77555	0.003642	0.709584
chr20_130000001_132000000_N457	20	130000001	132000000	2.35002	2.60248	71.1637	12.7525	28.2804	6.68758	0.023086	0.699094
chr20_132000001_134000000_N457	20	132000001	134000000	1.15895	1.48154	70.4399	12.7451	28.9411	6.70965	0.011527	0.700616
chr20_134000001_136000000_N457	20	134000001	136000000	0.000127	0.69626	70.3794	12.8278	29.9699	6.80227	1e-06	0.701343
chr20_136000001_138000000_N457	20	136000001	138000000	0.000127	0.821275	70.8017	12.8704	29.6748	6.7836	1e-06	0.704658
chr20_138000001_140000000_N457	20	138000001	140000000	0.000127	0.795093	70.7151	12.8451	29.7473	6.78844	1e-06	0.703895
chr20_140000001_142000000_N457	20	140000001	142000000	0.000127	0.915886	70.4994	12.8036	29.8243	6.78726	1e-06	0.702718
chr20_14000001_16000000_N457	20	14000001	16000000	0.93344	1.52175	70.0398	12.732	29.4724	6.74034	0.009293	0.697291
chr20_142000001_144000000_N457	20	142000001	144000000	0.000127	0.747857	70.4616	12.8318	29.914	6.79818	1e-06	0.701979
chr20_144000001_146000000_N457	20	144000001	146000000	3.74804	4.0061	68.7566	12.8474	29.415	6.79896	0.036774	0.674616
chr20_146000001_148000000_N457	20	146000001	148000000	3.6229	3.74778	66.1475	12.5223	30.9808	6.7592	0.035959	0.656543
chr20_148000001_150000000_N457	20	148000001	150000000	0.000127	1.35996	70.1041	12.5933	29.1256	6.64495	1e-06	0.706482
chr20_150000001_152000000_N457	20	150000001	152000000	0.000127	0.916181	70.865	12.7759	29.249	6.71481	1e-06	0.707842
chr20_152000001_154000000_N457	20	152000001	154000000	1.51969	1.77371	69.2229	12.6848	29.5284	6.73534	0.015156	0.690358
chr20_154000001_156000000_N457	20	154000001	156000000	0.000127	0.714304	70.5549	12.8187	29.8221	6.78912	1e-06	0.702898
chr20_156000001_158000000_N457	20	156000001	158000000	0.000127	0.831382	70.5689	12.8284	29.8656	6.80118	1e-06	0.702636
chr20_158000001_160000000_N457	20	158000001	160000000	0.000127	1.13607	70.9655	12.8597	29.4694	6.75992	1e-06	0.706581
chr20_160000001_162000000_N457	20	160000001	162000000	0.000127	0.84894	70.5023	12.8705	29.8887	6.80037	1e-06	0.702276
chr20_16000001_18000000_N457	20	16000001	18000000	0.361557	1.00673	70.4647	12.7885	29.681	6.7967	0.003597	0.70109
chr20_162000001_164000000_N457	20	162000001	164000000	0.000127	0.867963	70.6276	12.8312	29.7853	6.78923	1e-06	0.703371
chr20_164000001_166000000_N457	20	164000001	166000000	0.000127	1.4043	71.5057	12.6882	27.9216	6.54444	1e-06	0.719175
chr20_166000001_168000000_N457	20	166000001	168000000	0.344254	0.881344	70.5	12.834	29.6032	6.82189	0.003427	0.701859
chr20_168000001_168490959_N457	20	168000001	168490959	0.499978	0.910737	70.8859	12.7426	29.2869	6.7446	0.004966	0.704121
chr20_18000001_20000000_N457	20	18000001	20000000	0.000127	0.900276	70.3064	12.7738	29.9531	6.80261	1e-06	0.701244
chr20_20000001_22000000_N457	20	20000001	22000000	0.776846	1.25705	70.0289	12.7383	29.5701	6.77049	0.007739	0.697667
chr20_2000001_4000000_N457	20	2000001	4000000	1.16416	1.54982	74.3691	12.9952	27.019	6.69289	0.011352	0.725183
chr20_22000001_24000000_N457	20	22000001	24000000	0.000127	1.18494	69.9871	12.6859	29.8302	6.761	1e-06	0.701151
chr20_24000001_26000000_N457	20	24000001	26000000	0.000127	0.989162	70.1979	12.7333	29.8604	6.77479	1e-06	0.701569
chr20_26000001_28000000_N457	20	26000001	28000000	0.000127	1.25308	70.6153	12.7823	29.5468	6.75298	1e-06	0.705009
chr20_28000001_30000000_N457	20	28000001	30000000	0.000127	1.10385	70.1387	12.7552	30.0561	6.83256	1e-06	0.700022
chr20_30000001_32000000_N457	20	30000001	32000000	0.307476	1.14279	70.4038	12.7849	29.7758	6.80586	0.00306	0.700625
chr20_32000001_34000000_N457	20	32000001	34000000	0.150156	0.694712	69.9274	12.8083	30.0886	6.80436	0.001499	0.698114
chr20_34000001_36000000_N457	20	34000001	36000000	0.000127	0.871959	70.1074	12.7322	29.955	6.7905	1e-06	0.700636
chr20_36000001_38000000_N457	20	36000001	38000000	0.000127	0.761253	70.4757	12.8014	29.863	6.79154	1e-06	0.702377
chr20_38000001_40000000_N457	20	38000001	40000000	0.345836	1.02052	70.0565	12.8011	29.8766	6.79685	0.003449	0.698616
chr20_40000001_42000000_N457	20	40000001	42000000	0.341369	1.18754	70.4167	12.797	29.7264	6.78925	0.003397	0.700772
chr20_4000001_6000000_N457	20	4000001	6000000	0.000127	0.501047	70.3983	12.8058	29.9712	6.80418	1e-06	0.701391
chr20_42000001_44000000_N457	20	42000001	44000000	0.000127	1.22877	70.5978	12.667	28.9594	6.64656	1e-06	0.709117
chr20_44000001_46000000_N457	20	44000001	46000000	0.000127	1.09085	71.1639	12.8692	29.289	6.74309	1e-06	0.70843
chr20_46000001_48000000_N457	20	46000001	48000000	0.050916	0.6597	70.3305	12.8031	29.9536	6.80359	0.000507	0.700957
chr20_48000001_50000000_N457	20	48000001	50000000	0.640936	1.10336	70.7777	12.8749	29.1825	6.81086	0.006371	0.703548
chr20_50000001_52000000_N457	20	50000001	52000000	0.473892	0.942934	70.0053	12.8368	29.7707	6.81408	0.004727	0.698308
chr20_52000001_54000000_N457	20	52000001	54000000	0.000127	0.901028	69.4111	12.6081	30.033	6.75662	1e-06	0.69799
chr20_54000001_56000000_N457	20	54000001	56000000	0.000127	0.8661	70.281	12.7696	29.9521	6.80236	1e-06	0.701174
chr20_56000001_58000000_N457	20	56000001	58000000	0.000127	0.613042	70.2753	12.7788	30.0373	6.81965	1e-06	0.700562
chr20_58000001_60000000_N457	20	58000001	60000000	0.358039	0.860522	70.3946	12.7694	29.6545	6.77845	0.003566	0.701092
chr20_60000001_62000000_N457	20	60000001	62000000	0.488787	0.945486	70.9329	12.7779	29.2279	6.76596	0.004856	0.704751
chr20_6000001_8000000_N457	20	6000001	8000000	1.05894	1.4396	70.1429	12.7217	29.1962	6.73462	0.010547	0.698648
chr20_62000001_64000000_N457	20	62000001	64000000	0.723177	1.29249	71.1139	12.7877	29.0296	6.76598	0.00717	0.705029
chr20_64000001_66000000_N457	20	64000001	66000000	0.251246	0.841283	70.5575	12.7865	29.6616	6.7999	0.002501	0.702272
chr20_66000001_68000000_N457	20	66000001	68000000	0.012489	0.499349	70.392	12.7895	29.9539	6.82707	0.000124	0.701406
chr20_68000001_70000000_N457	20	68000001	70000000	2.77001	2.70189	70.7445	12.6517	28.2643	6.63541	0.027216	0.69508
chr20_70000001_72000000_N457	20	70000001	72000000	0.295835	0.951595	70.5546	12.78	29.6693	6.78818	0.002943	0.701898
chr20_72000001_74000000_N457	20	72000001	74000000	0.358029	0.71317	70.9883	12.7703	29.294	6.75235	0.003558	0.705366
chr20_74000001_76000000_N457	20	74000001	76000000	0.344751	0.885427	70.723	12.771	29.4914	6.78009	0.003428	0.703297
chr20_76000001_78000000_N457	20	76000001	78000000	0.000127	0.790528	69.976	12.7356	30.1324	6.82134	1e-06	0.699001
chr20_78000001_80000000_N457	20	78000001	80000000	0.33148	0.819165	70.5492	12.7555	29.6023	6.76899	0.003299	0.702101
chr20_80000001_82000000_N457	20	80000001	82000000	0.000127	0.606712	70.1932	12.7692	30.0739	6.82649	1e-06	0.700061
chr20_8000001_10000000_N457	20	8000001	10000000	0.848843	1.12765	68.7753	12.6513	29.9654	6.75955	0.008523	0.690587
chr20_82000001_84000000_N457	20	82000001	84000000	0.000127	0.545807	70.2108	12.7742	30.0728	6.83142	1e-06	0.700122
chr20_84000001_86000000_N457	20	84000001	86000000	0.000127	0.851938	69.5903	12.6501	30.0742	6.77718	1e-06	0.698245
chr20_86000001_88000000_N457	20	86000001	88000000	6.74753	6.76861	68.8317	12.6742	29.3139	6.69464	0.064328	0.656208
chr20_88000001_90000000_N457	20	88000001	90000000	0.000127	0.81646	69.5059	12.6377	30.0868	6.77267	1e-06	0.697901
chr20_90000001_92000000_N457	20	90000001	92000000	0.647757	1.17377	69.0239	12.7642	30.237	6.79538	0.006483	0.69087
chr20_92000001_94000000_N457	20	92000001	94000000	0.000127	1.06034	71.0935	12.9102	29.5004	6.77386	1e-06	0.706736
chr20_94000001_96000000_N457	20	94000001	96000000	0.000127	1.10771	71.0804	12.9337	29.5114	6.7755	1e-06	0.706621
chr20_96000001_98000000_N457	20	96000001	98000000	0.000127	1.04606	70.3771	12.7499	29.7069	6.76335	1e-06	0.703179
chr20_98000001_100000000_N457	20	98000001	100000000	0.000127	1.82581	72.1377	12.0841	24.1116	5.93775	1e-06	0.749487
chr2_100000001_102000000_N457	2	100000001	102000000	0.000127	1.24978	72.7112	12.8374	27.947	6.62098	1e-06	0.722357
chr2_10000001_12000000_N457	2	10000001	12000000	0.000127	1.51455	71.9069	12.2973	25.8948	6.20974	1e-06	0.735231
chr2_102000001_104000000_N457	2	102000001	104000000	0.000127	1.23311	74.9505	12.5526	24.1907	6.12012	1e-06	0.755997
chr2_104000001_106000000_N457	2	104000001	106000000	0.000127	2.57038	70.8502	11.5756	23.1565	5.6689	1e-06	0.753671
chr2_106000001_108000000_N457	2	106000001	108000000	0.000127	1.1238	72.4941	12.9049	28.5299	6.74024	1e-06	0.717592
chr2_108000001_110000000_N457	2	108000001	110000000	0.000127	2.22371	70.9462	11.5196	22.7876	5.61107	1e-06	0.756889
chr21_100000001_102000000_N457	21	100000001	102000000	0.000127	1.55468	74.3039	13.1027	27.3168	6.64557	1e-06	0.731188
chr2_110000001_112000000_N457	2	110000001	112000000	0.000127	1.20033	73.2496	12.997	28.1378	6.69641	1e-06	0.722471
chr21_10000001_12000000_N457	21	10000001	12000000	0.000127	2.39121	74.1106	11.6904	20.8365	5.49884	1e-06	0.780545
chr21_102000001_102885737_N457	21	102000001	102885737	0.000127	1.43088	72.4953	12.2469	25.2712	6.16456	1e-06	0.741514
chr21_1_2000000_N457	21	1	2000000	0.000127	1.87399	74.54	12.8144	25.9693	6.43141	1e-06	0.741622
chr2_112000001_114000000_N457	2	112000001	114000000	0.000127	1.19832	72.5927	12.7833	27.7673	6.58546	1e-06	0.723322
chr21_12000001_14000000_N457	21	12000001	14000000	0.000127	1.58529	74.5285	12.7847	25.8843	6.40894	1e-06	0.74222
chr2_114000001_116000000_N457	2	114000001	116000000	0.000127	1.17728	72.8658	12.8116	27.6332	6.57675	1e-06	0.725039
chr21_14000001_16000000_N457	21	14000001	16000000	0.154899	0.670267	73.4115	12.9495	27.8258	6.69261	0.001528	0.724035
chr2_116000001_118000000_N457	2	116000001	118000000	0.000127	0.64844	73.0426	12.9885	28.4143	6.73304	1e-06	0.719937
chr21_16000001_18000000_N457	21	16000001	18000000	0.000127	1.04901	72.3545	12.664	27.6236	6.57322	1e-06	0.723702
chr2_118000001_120000000_N457	2	118000001	120000000	1.77911	1.6636	73.6518	12.9541	26.5924	6.6056	0.017438	0.721911
chr21_18000001_20000000_N457	21	18000001	20000000	0.000127	1.04296	75.9292	13.1792	26.1512	6.56578	1e-06	0.743817
chr2_120000001_122000000_N457	2	120000001	122000000	0.000127	0.674505	72.7948	12.9757	28.5394	6.77192	1e-06	0.718363
chr21_20000001_22000000_N457	21	20000001	22000000	0.000127	0.875942	74.6882	13.0783	27.0121	6.63252	1e-06	0.734394
chr2_1_2000000_N457	2	1	2000000	0.000127	2.14282	72.9273	12.434	25.517	6.21078	1e-06	0.740797
chr2_12000001_14000000_N457	2	12000001	14000000	0.000127	1.32069	76.1217	13.3564	26.1599	6.57447	1e-06	0.744236
chr21_2000001_4000000_N457	21	2000001	4000000	0.950746	1.5858	73.8695	13.0043	26.9664	6.74054	0.009341	0.725729
chr2_122000001_124000000_N457	2	122000001	124000000	1.10722	1.55668	72.7093	12.9877	27.7671	6.68775	0.0109	0.715758
chr21_22000001_24000000_N457	21	22000001	24000000	0.000127	0.999605	75.0168	12.9547	26.2283	6.51387	1e-06	0.740941
chr2_124000001_126000000_N457	2	124000001	126000000	8.20906	4.94803	67.0309	12.279	27.9079	6.43795	0.079585	0.649853
chr21_24000001_26000000_N457	21	24000001	26000000	0.343984	0.698756	72.6741	12.9119	28.0296	6.69317	0.003404	0.719206
chr2_126000001_128000000_N457	2	126000001	128000000	0.283705	0.785035	72.6364	12.9588	28.3734	6.70299	0.002801	0.717089
chr21_26000001_28000000_N457	21	26000001	28000000	0.281188	1.11029	73.077	12.9879	27.9855	6.70868	0.002775	0.721081
chr2_128000001_130000000_N457	2	128000001	130000000	1.04259	1.4418	74.0602	13.0641	27.0041	6.68314	0.010211	0.725321
chr21_28000001_30000000_N457	21	28000001	30000000	0.000127	0.938071	74.3642	13.0729	27.2688	6.65426	1e-06	0.731693
chr2_130000001_132000000_N457	2	130000001	132000000	0.081819	0.943792	72.9474	13.0342	28.4007	6.72515	0.000807	0.71919
chr21_30000001_32000000_N457	21	30000001	32000000	0.000127	0.775477	73.8281	13.0359	27.6936	6.68951	1e-06	0.727214
chr2_132000001_134000000_N457	2	132000001	134000000	0.000127	1.21496	73.6923	13.0037	27.6339	6.63165	1e-06	0.727277
chr21_32000001_34000000_N457	21	32000001	34000000	0.082373	0.439693	73.7798	12.9678	27.686	6.7082	0.000811	0.72655
chr2_134000001_136000000_N457	2	134000001	136000000	0.000127	1.34819	74.0424	13.2489	27.7731	6.69085	1e-06	0.72722
chr21_34000001_36000000_N457	21	34000001	36000000	0.836273	1.72143	72.9172	12.9754	27.7778	6.70331	0.008237	0.718175
chr2_136000001_136593222_N457	2	136000001	136593222	0.000127	0.952457	73.3107	13.0099	28.1359	6.6933	1e-06	0.722652
chr21_36000001_38000000_N457	21	36000001	38000000	0.484501	1.09817	72.881	12.9267	27.8617	6.68857	0.004786	0.719974
chr21_38000001_40000000_N457	21	38000001	40000000	0.000127	0.588366	74.0632	13.041	27.5661	6.68107	1e-06	0.728758
chr21_40000001_42000000_N457	21	40000001	42000000	0.113902	0.469476	73.3475	12.9377	27.8849	6.69205	0.001124	0.723731
chr2_14000001_16000000_N457	2	14000001	16000000	0.214687	1.25537	72.9549	13.012	28.3185	6.72935	0.002115	0.718852
chr21_4000001_6000000_N457	21	4000001	6000000	0.000127	2.76614	71.7327	10.7341	18.3061	4.91612	1e-06	0.796685
chr21_42000001_44000000_N457	21	42000001	44000000	0.045827	0.58355	73.3434	13.0091	27.9761	6.70815	0.000452	0.723555
chr21_44000001_46000000_N457	21	44000001	46000000	0.000127	0.998609	73.92	13.0081	27.5998	6.6684	1e-06	0.728133
chr21_46000001_48000000_N457	21	46000001	48000000	0.000127	1.71161	73.6342	12.986	27.7326	6.67218	1e-06	0.726413
chr21_48000001_50000000_N457	21	48000001	50000000	0.000127	0.812075	73.9142	13.0476	27.6459	6.68458	1e-06	0.727787
chr21_50000001_52000000_N457	21	50000001	52000000	0.000127	0.693715	74.1534	13.0423	27.5222	6.67343	1e-06	0.729313
chr21_52000001_54000000_N457	21	52000001	54000000	0.428737	0.949859	73.7338	12.9566	27.4141	6.69106	0.004221	0.725893
chr21_54000001_56000000_N457	21	54000001	56000000	0.000127	1.03206	73.328	12.8998	27.8715	6.69059	1e-06	0.724588
chr21_56000001_58000000_N457	21	56000001	58000000	0.000127	0.885115	74.3487	13.0351	27.306	6.64738	1e-06	0.731384
chr21_58000001_60000000_N457	21	58000001	60000000	0.000127	1.2127	72.561	12.6795	27.5012	6.56744	1e-06	0.725158
chr21_60000001_62000000_N457	21	60000001	62000000	0.185241	0.754297	73.0491	12.9594	28.0556	6.70229	0.001829	0.721188
chr2_16000001_18000000_N457	2	16000001	18000000	0.000127	1.02827	73.2929	13.0396	28.2513	6.71481	1e-06	0.721782
chr21_6000001_8000000_N457	21	6000001	8000000	0.000127	1.57886	72.2755	12.6432	27.5965	6.58004	1e-06	0.723681
chr21_62000001_64000000_N457	21	62000001	64000000	0.000127	0.667502	74.1418	13.0692	27.5443	6.68216	1e-06	0.729123
chr21_64000001_66000000_N457	21	64000001	66000000	0.000127	0.724553	73.9116	13.0392	27.674	6.68515	1e-06	0.727579
chr21_66000001_68000000_N457	21	66000001	68000000	0.000127	1.69607	74.5485	12.7254	25.5318	6.35144	1e-06	0.744886
chr21_68000001_70000000_N457	21	68000001	70000000	0.000127	1.05484	73.0107	12.8238	27.8067	6.65417	1e-06	0.724187
chr21_70000001_72000000_N457	21	70000001	72000000	0.000127	2.04307	63.0117	10.0706	22.755	5.13719	1e-06	0.734686
chr21_72000001_74000000_N457	21	72000001	74000000	0.000127	1.04952	73.3254	12.9281	28.0408	6.75518	1e-06	0.723371
chr21_74000001_76000000_N457	21	74000001	76000000	0.000127	1.30129	75.8864	12.7926	24.5911	6.27624	1e-06	0.755257
chr21_76000001_78000000_N457	21	76000001	78000000	0.000127	1.02927	74.2204	13.1223	27.4775	6.67603	1e-06	0.729811
chr21_78000001_80000000_N457	21	78000001	80000000	0.000127	0.633824	73.3473	12.9128	27.9403	6.69701	1e-06	0.724148
chr21_80000001_82000000_N457	21	80000001	82000000	0.000127	0.911105	72.6371	12.76	27.8494	6.63378	1e-06	0.722853
chr21_8000001_10000000_N457	21	8000001	10000000	0.000127	1.19845	73.7142	12.9869	27.7551	6.6856	1e-06	0.726467
chr2_18000001_20000000_N457	2	18000001	20000000	1.54471	1.85604	72.3391	12.9713	27.6149	6.73936	0.015219	0.712709
chr21_82000001_84000000_N457	21	82000001	84000000	0.000127	0.990171	75.1788	13.109	26.7035	6.60243	1e-06	0.737898
chr21_84000001_86000000_N457	21	84000001	86000000	0.44897	1.02489	74.985	13.0604	26.7602	6.7159	0.004393	0.73375
chr21_86000001_88000000_N457	21	86000001	88000000	0.102543	0.879095	73.6003	12.9427	27.7958	6.70535	0.00101	0.725136
chr21_88000001_90000000_N457	21	88000001	90000000	0.000127	1.93924	72.0916	12.5644	27.3552	6.5326	1e-06	0.724925
chr21_90000001_92000000_N457	21	90000001	92000000	0.000127	1.69128	76.7062	13.2204	25.1541	6.45348	1e-06	0.753052
chr21_92000001_94000000_N457	21	92000001	94000000	0.2065	1.12516	73.3126	12.9811	27.8606	6.69225	0.002037	0.723149
chr21_94000001_96000000_N457	21	94000001	96000000	1.29388	1.52842	72.7169	12.8777	27.2811	6.63574	0.012774	0.717894
chr21_96000001_98000000_N457	21	96000001	98000000	0.000127	1.02306	74.1493	13.012	27.4405	6.65713	1e-06	0.729888
chr21_98000001_100000000_N457	21	98000001	100000000	1.96377	1.7314	72.7203	12.9232	26.5321	6.62947	0.019402	0.718465
chr2_20000001_22000000_N457	2	20000001	22000000	0.000127	1.1994	73.0587	13.0245	28.4097	6.7403	1e-06	0.720014
chr2_2000001_4000000_N457	2	2000001	4000000	4.6543	3.25834	75.2505	13.0405	24.1922	6.55708	0.044711	0.722888
chr22_100000001_102000000_N457	22	100000001	102000000	0.000127	0.513121	74.7804	13.1072	27.5232	6.73071	1e-06	0.730964
chr22_10000001_12000000_N457	22	10000001	12000000	0.000127	1.67302	72.3937	12.5249	26.8228	6.45162	1e-06	0.729653
chr22_102000001_104000000_N457	22	102000001	104000000	0.000127	0.738782	73.9871	12.9866	27.6635	6.70822	1e-06	0.727856
chr22_104000001_106000000_N457	22	104000001	106000000	0.000127	2.46708	67.274	10.9544	23.4892	5.54669	1e-06	0.741202
chr22_106000001_108000000_N457	22	106000001	108000000	0.000127	2.19283	69.284	11.1484	22.6277	5.5195	1e-06	0.753809
chr22_108000001_110000000_N457	22	108000001	110000000	0.000127	1.03391	74.1041	12.8606	26.9157	6.57155	1e-06	0.73356
chr22_110000001_112000000_N457	22	110000001	112000000	0.000127	0.809024	74.9487	13.1322	27.4325	6.71988	1e-06	0.732054
chr22_112000001_114000000_N457	22	112000001	114000000	0.000127	0.621634	74.9096	13.1243	27.4807	6.73231	1e-06	0.731607
chr22_114000001_116000000_N457	22	114000001	116000000	0.000127	0.765653	74.9924	13.1239	27.3525	6.7073	1e-06	0.732741
chr22_116000001_118000000_N457	22	116000001	118000000	0.000127	0.898194	74.7246	13.0972	27.5307	6.74275	1e-06	0.730764
chr22_118000001_120000000_N457	22	118000001	120000000	0.000127	1.34404	74.2944	12.9771	27.3283	6.67554	1e-06	0.73108
chr22_120000001_122000000_N457	22	120000001	122000000	0.000127	1.17114	74.3977	12.9033	26.8402	6.5777	1e-06	0.734879
chr22_1_2000000_N457	22	1	2000000	1.37601	1.52453	74.8699	13.1778	26.2593	6.69301	0.013424	0.730401
chr22_12000001_14000000_N457	22	12000001	14000000	0.000127	1.25435	77.1424	13.4694	25.8548	6.64199	1e-06	0.748974
chr22_122000001_124000000_N457	22	122000001	124000000	0.000127	1.61514	75.3109	12.7684	25.1578	6.34093	1e-06	0.749595
chr22_124000001_126000000_N457	22	124000001	126000000	0.000127	1.10815	75.4872	13.1403	26.7955	6.64322	1e-06	0.738024
chr22_126000001_128000000_N457	22	126000001	128000000	0.000127	0.713119	75.1184	13.1443	27.292	6.70428	1e-06	0.733503
chr22_128000001_130000000_N457	22	128000001	130000000	0.000127	1.21383	74.7321	13.0531	27.2743	6.68304	1e-06	0.732621
chr22_130000001_132000000_N457	22	130000001	132000000	0.000127	1.36949	73.3974	12.7496	27.0319	6.55243	1e-06	0.730836
chr22_132000001_134000000_N457	22	132000001	134000000	0.000127	1.53425	75.7405	12.9842	25.7493	6.47616	1e-06	0.746286
chr22_134000001_136000000_N457	22	134000001	136000000	0.000127	1.08106	74.7416	13.0955	27.5009	6.73935	1e-06	0.731022
chr22_136000001_138000000_N457	22	136000001	138000000	0.000127	1.13544	74.737	12.9633	26.7974	6.59171	1e-06	0.736074
chr22_138000001_140000000_N457	22	138000001	140000000	0.000127	1.0089	74.8577	13.08	27.2839	6.68716	1e-06	0.732881
chr22_140000001_142000000_N457	22	140000001	142000000	0.000127	1.28045	74.5594	12.9827	27.0902	6.63481	1e-06	0.733493
chr22_14000001_16000000_N457	22	14000001	16000000	0.000127	1.45683	76.5358	13.1325	25.5237	6.49993	1e-06	0.749913
chr22_142000001_144000000_N457	22	142000001	144000000	0.000127	2.11906	73.4379	12.2987	24.6352	6.12643	1e-06	0.748807
chr22_144000001_146000000_N457	22	144000001	146000000	0.000127	1.86324	75.168	12.8926	25.8874	6.46016	1e-06	0.743829
chr22_146000001_148000000_N457	22	146000001	148000000	0.000127	1.11753	74.5676	13.0427	27.3984	6.69935	1e-06	0.731298
chr22_148000001_150000000_N457	22	148000001	150000000	0.913667	1.80354	73.1729	13.1448	27.9935	6.74562	0.00895	0.716819
chr22_150000001_152000000_N457	22	150000001	152000000	0.099457	0.95808	75.0423	13.145	27.3409	6.75014	0.00097	0.732244
chr22_152000001_154000000_N457	22	152000001	154000000	0.000127	1.33643	75.3415	13.105	26.7664	6.62763	1e-06	0.737861
chr22_154000001_156000000_N457	22	154000001	156000000	0.000127	1.43914	75.6115	13.1365	26.5659	6.61107	1e-06	0.740002
chr22_156000001_158000000_N457	22	156000001	158000000	0.000127	1.29479	74.9457	13.1525	27.449	6.73201	1e-06	0.731929
chr22_158000001_160000000_N457	22	158000001	160000000	0.230114	0.787747	74.2126	13.1535	27.6705	6.73089	0.002254	0.726768
chr22_160000001_162000000_N457	22	160000001	162000000	0.000127	1.43716	76.056	13.1855	26.294	6.59342	1e-06	0.743097
chr22_16000001_18000000_N457	22	16000001	18000000	0.000127	0.879083	75.62	13.238	26.9823	6.69029	1e-06	0.73702
chr22_162000001_164000000_N457	22	162000001	164000000	0.448058	0.755955	74.8419	13.1189	26.9836	6.69708	0.004381	0.731782
chr22_164000001_166000000_N457	22	164000001	166000000	0.000127	1.3917	75.8908	13.1034	26.2081	6.56754	1e-06	0.743306
chr22_166000001_168000000_N457	22	166000001	168000000	0.000127	0.358745	74.9607	13.1333	27.4657	6.72569	1e-06	0.731848
chr22_168000001_170000000_N457	22	168000001	170000000	0.000127	1.31424	76.003	13.2716	26.6217	6.65044	1e-06	0.740591
chr22_170000001_172000000_N457	22	170000001	172000000	0.047498	0.934784	74.7732	13.2288	27.5266	6.73695	0.000464	0.730583
chr22_172000001_174000000_N457	22	172000001	174000000	0.000127	1.06086	75.6331	13.2231	26.9397	6.67868	1e-06	0.737359
chr22_174000001_176000000_N457	22	174000001	176000000	0.359134	0.801203	74.011	13.0541	27.633	6.68879	0.003521	0.725575
chr22_176000001_178000000_N457	22	176000001	178000000	0.000127	0.875733	76.5441	13.292	26.2897	6.63807	1e-06	0.744346
chr22_178000001_180000000_N457	22	178000001	180000000	0.000127	0.776317	74.6782	13.0844	27.5059	6.72363	1e-06	0.730819
chr22_180000001_182000000_N457	22	180000001	182000000	0.865435	1.31969	73.1097	13.0896	27.8041	6.72636	0.008503	0.718317
chr22_18000001_20000000_N457	22	18000001	20000000	0.084477	0.811218	74.7891	13.1569	27.4925	6.73055	0.000825	0.730605
chr22_182000001_184000000_N457	22	182000001	184000000	0.000127	0.694513	75.008	13.1475	27.4177	6.71986	1e-06	0.732315
chr22_184000001_186000000_N457	22	184000001	186000000	0.408345	1.11216	74.4453	13.1264	27.3942	6.7032	0.003994	0.728087
chr22_186000001_188000000_N457	22	186000001	188000000	0.000127	1.25985	75.4868	13.1435	26.8171	6.64689	1e-06	0.737867
chr22_188000001_190000000_N457	22	188000001	190000000	0.000127	1.45342	73.3965	12.6736	26.6414	6.48074	1e-06	0.733686
chr22_190000001_192000000_N457	22	190000001	192000000	0.000127	1.00529	75.1539	13.1586	27.2817	6.70787	1e-06	0.733669
chr22_192000001_194000000_N457	22	192000001	194000000	0.000127	0.729628	74.8717	13.0499	27.1228	6.65805	1e-06	0.734075
chr22_194000001_196000000_N457	22	194000001	196000000	0.000127	1.29515	71.5769	12.5533	27.7959	6.58198	1e-06	0.720286
chr22_196000001_198000000_N457	22	196000001	198000000	0.000127	1.27367	74.9412	12.8883	26.1801	6.49833	1e-06	0.741101
chr22_198000001_200000000_N457	22	198000001	200000000	0.194217	0.678323	74.3269	13.1082	27.6107	6.71367	0.001902	0.727754
chr22_200000001_202000000_N457	22	200000001	202000000	0.431741	0.940816	73.8698	13.0506	27.7047	6.70715	0.004232	0.72417
chr22_20000001_22000000_N457	22	20000001	22000000	0.000127	1.83198	67.8354	11.8122	27.4705	6.28055	1e-06	0.711764
chr2_22000001_24000000_N457	2	22000001	24000000	1.35677	1.98292	70.2128	12.8565	29.2151	6.70479	0.013462	0.696662
chr22_2000001_4000000_N457	22	2000001	4000000	0.000127	0.814199	75.1343	13.1797	27.3642	6.71917	1e-06	0.733027
chr22_202000001_204000000_N457	22	202000001	204000000	0.8198	1.05714	73.5221	12.946	27.2674	6.6447	0.008068	0.723577
chr22_204000001_206000000_N457	22	204000001	206000000	0.925922	1.26415	72.5803	12.8887	27.8836	6.65759	0.009132	0.715854
chr22_206000001_208000000_N457	22	206000001	208000000	0.437091	0.832221	74.0589	13.0685	27.4702	6.70998	0.004287	0.726309
chr22_208000001_210000000_N457	22	208000001	210000000	1.00782	1.30749	72.7093	12.9576	27.8311	6.68519	0.009925	0.716007
chr22_212000001_214000000_N457	22	212000001	214000000	0.356002	0.849092	73.849	13.1004	27.7732	6.72243	0.003491	0.724164
chr22_214000001_216000000_N457	22	214000001	216000000	0.115948	0.696043	74.3158	13.1824	27.6992	6.73839	0.001135	0.727652
chr22_216000001_218000000_N457	22	216000001	218000000	0.346603	0.781246	74.1394	13.0813	27.5567	6.71815	0.003397	0.726553
chr22_218000001_220000000_N457	22	218000001	220000000	1.85952	2.28953	76.1069	13.2928	25.7763	6.75626	0.017924	0.733612
chr22_220000001_222000000_N457	22	220000001	222000000	1.85708	2.40725	72.5867	12.9732	27.9102	6.68843	0.018144	0.709173
chr22_22000001_24000000_N457	22	22000001	24000000	0.000127	2.85758	55.6252	7.28689	13.828	3.34019	2e-06	0.800901
chr22_222000001_224000000_N457	22	222000001	224000000	1.42588	2.0839	72.7887	12.9127	27.8211	6.65739	0.013974	0.713366
chr22_224000001_226000000_N457	22	224000001	226000000	0.818203	1.27974	73.1342	13.0166	27.7913	6.69631	0.008042	0.718808
chr22_226000001_228000000_N457	22	226000001	228000000	0.487416	1.09127	74.8395	13.1244	27.1545	6.70134	0.004756	0.730274
chr22_228000001_230000000_N457	22	228000001	230000000	0.423466	0.79815	74.7987	13.0197	27.1206	6.64799	0.004138	0.730864
chr22_230000001_232000000_N457	22	230000001	232000000	0.826178	1.44868	74.8393	13.0834	26.9798	6.68436	0.008049	0.729106
chr22_232000001_234000000_N457	22	232000001	234000000	0.000127	0.985635	74.9285	13.1496	27.4697	6.72741	1e-06	0.731736
chr22_234000001_236000000_N457	22	234000001	236000000	0.000127	0.781241	75.2509	13.0641	26.7864	6.62433	1e-06	0.737483
chr22_236000001_238000000_N457	22	236000001	238000000	0.000127	1.07983	74.4426	12.9831	27.212	6.65165	1e-06	0.732308
chr22_238000001_240000000_N457	22	238000001	240000000	0.000127	0.50276	74.9525	13.1464	27.4618	6.72287	1e-06	0.731855
chr22_240000001_242000000_N457	22	240000001	242000000	0.000127	0.883571	75.9871	13.2709	26.7908	6.67915	1e-06	0.739333
chr22_24000001_26000000_N457	22	24000001	26000000	0.180907	0.632105	74.3447	13.1158	27.6032	6.71665	0.001771	0.72795
chr22_242000001_243918236_N457	22	242000001	243918236	0.000127	1.16607	74.921	12.7994	25.7623	6.42113	1e-06	0.744125
chr22_26000001_28000000_N457	22	26000001	28000000	0.400367	0.952996	73.3051	13.1354	28.069	6.7597	0.003934	0.72027
chr22_28000001_30000000_N457	22	28000001	30000000	0.099753	0.898594	74.426	13.2876	27.6856	6.77446	0.000976	0.728158
chr22_30000001_32000000_N457	22	30000001	32000000	0.000127	0.681233	74.9364	13.2453	27.4668	6.74133	1e-06	0.731777
chr22_32000001_34000000_N457	22	32000001	34000000	0.000127	0.689526	75.2707	13.2772	27.2498	6.74	1e-06	0.734201
chr22_34000001_36000000_N457	22	34000001	36000000	0.000127	0.924312	75.5434	13.3126	27.0817	6.71672	1e-06	0.73611
chr22_36000001_38000000_N457	22	36000001	38000000	0.000127	0.767558	75.0185	13.2346	27.4142	6.73313	1e-06	0.732368
chr22_38000001_40000000_N457	22	38000001	40000000	0.000127	1.19131	76.8158	13.3927	26.0506	6.63916	1e-06	0.746752
chr22_40000001_42000000_N457	22	40000001	42000000	0.000127	1.42191	75.9398	13.1567	26.3123	6.58844	1e-06	0.742672
chr2_24000001_26000000_N457	2	24000001	26000000	0.000127	0.600587	73.0672	12.9981	28.405	6.72634	1e-06	0.72007
chr22_4000001_6000000_N457	22	4000001	6000000	0.000127	1.92441	76.6972	13.1092	25.1805	6.439	1e-06	0.752835
chr22_42000001_44000000_N457	22	42000001	44000000	1.81865	2.07223	75.2563	13.2322	26.2424	6.72875	0.017603	0.728399
chr22_44000001_46000000_N457	22	44000001	46000000	0.000127	0.514614	75.1715	13.1707	27.3132	6.71367	1e-06	0.733489
chr22_46000001_48000000_N457	22	46000001	48000000	0.250244	0.902303	73.8983	13.199	27.8759	6.77559	0.002453	0.724319
chr22_48000001_50000000_N457	22	48000001	50000000	0.000127	0.86048	75.5172	13.3665	27.0927	6.74717	1e-06	0.735963
chr22_50000001_52000000_N457	22	50000001	52000000	0.000127	1.19115	75.2694	13.2974	27.2298	6.71968	1e-06	0.73434
chr22_52000001_54000000_N457	22	52000001	54000000	1.06167	1.64754	72.3293	12.9992	28.2988	6.73542	0.01044	0.711274
chr22_54000001_56000000_N457	22	54000001	56000000	0.461305	0.950193	73.2777	13.0788	28.0179	6.73591	0.004533	0.720125
chr22_56000001_58000000_N457	22	56000001	58000000	1.69115	1.82908	70.8447	12.8632	28.4987	6.70015	0.016738	0.701193
chr22_58000001_60000000_N457	22	58000001	60000000	0.303974	0.864944	73.4588	13.1544	28.0402	6.76232	0.002986	0.721578
chr22_60000001_62000000_N457	22	60000001	62000000	0.000127	0.761923	74.9225	13.2466	27.4751	6.73438	1e-06	0.731681
chr2_26000001_28000000_N457	2	26000001	28000000	0.125168	0.661793	73.1957	13.0081	28.2204	6.73731	0.001233	0.720847
chr22_6000001_8000000_N457	22	6000001	8000000	0.983371	1.50391	75.2836	13.1378	26.5345	6.69042	0.009566	0.73232
chr22_62000001_64000000_N457	22	62000001	64000000	0.000127	0.733998	74.9051	13.1271	27.4837	6.73438	1e-06	0.731574
chr22_64000001_66000000_N457	22	64000001	66000000	1.39381	1.81214	72.7424	13.112	27.773	6.76873	0.013677	0.713796
chr22_66000001_68000000_N457	22	66000001	68000000	1.41884	2.11498	72.7909	13.0511	28.0353	6.74388	0.013877	0.711926
chr22_68000001_70000000_N457	22	68000001	70000000	2.21398	2.52128	70.884	12.9182	28.4035	6.73641	0.021812	0.698354
chr22_70000001_72000000_N457	22	70000001	72000000	0.000127	0.565832	75.577	13.2864	27.1034	6.72347	1e-06	0.73604
chr22_72000001_74000000_N457	22	72000001	74000000	0.000127	0.769847	75.4097	13.2269	27.149	6.70633	1e-06	0.735283
chr22_74000001_76000000_N457	22	74000001	76000000	1.39734	1.53675	72.6298	12.9194	27.3632	6.65246	0.013782	0.716339
chr22_76000001_78000000_N457	22	76000001	78000000	1.43634	2.01947	71.4014	13.0889	28.6672	6.81238	0.01415	0.703428
chr22_78000001_80000000_N457	22	78000001	80000000	1.22404	1.61037	71.3779	13.0385	28.6373	6.79766	0.012091	0.705042
chr22_80000001_82000000_N457	22	80000001	82000000	0.871451	1.69181	74.798	13.1484	27.0836	6.71221	0.008481	0.72794
chr22_8000001_10000000_N457	22	8000001	10000000	0.000127	1.27634	72.9302	12.8318	27.7625	6.68117	1e-06	0.724284
chr2_28000001_30000000_N457	2	28000001	30000000	0.000127	0.71599	72.9416	12.9758	28.4552	6.73771	1e-06	0.719367
chr22_82000001_84000000_N457	22	82000001	84000000	0.68807	1.06878	72.7144	13.0611	28.0694	6.73878	0.006781	0.716597
chr22_84000001_86000000_N457	22	84000001	86000000	0.024278	0.747875	74.8567	13.1813	27.4934	6.72717	0.000237	0.731205
chr22_86000001_88000000_N457	22	86000001	88000000	0.000127	0.539511	75.186	13.1832	27.3377	6.71761	1e-06	0.733351
chr22_88000001_90000000_N457	22	88000001	90000000	0.000127	1.05737	74.1885	12.9847	27.4694	6.68857	1e-06	0.729785
chr22_90000001_92000000_N457	22	90000001	92000000	0.000127	1.03721	73.8912	12.8646	27.1469	6.6007	1e-06	0.731319
chr22_92000001_94000000_N457	22	92000001	94000000	0.000127	0.988527	74.3508	13.0491	27.6265	6.74464	1e-06	0.72909
chr22_94000001_96000000_N457	22	94000001	96000000	0.29219	1.14789	74.611	13.153	27.4471	6.73178	0.002855	0.728977
chr22_96000001_98000000_N457	22	96000001	98000000	0.000127	1.85935	75.597	12.7746	24.8524	6.30611	1e-06	0.752587
chr22_98000001_100000000_N457	22	98000001	100000000	0.000127	1.26881	74.0732	12.894	27.1204	6.6112	1e-06	0.731994
chr2_30000001_32000000_N457	2	30000001	32000000	0.000127	0.853571	72.2416	12.8725	28.6242	6.72526	1e-06	0.716214
chr23_100000001_102000000_N457	23	100000001	102000000	0.373514	1.13538	71.5637	12.9343	29.0236	6.7506	0.0037	0.708826
chr23_10000001_12000000_N457	23	10000001	12000000	0.000127	0.90394	72.5307	13.0558	28.7707	6.74208	1e-06	0.715988
chr23_102000001_104000000_N457	23	102000001	104000000	0.631417	0.85512	70.5124	12.7817	29.1652	6.70491	0.006295	0.702952
chr23_104000001_106000000_N457	23	104000001	106000000	0.908158	1.30322	70.2125	12.7256	29.3715	6.69104	0.009037	0.698686
chr23_106000001_108000000_N457	23	106000001	108000000	0.989262	1.09563	67.9667	12.6223	30.2043	6.71909	0.009976	0.685422
chr23_108000001_110000000_N457	23	108000001	110000000	0.86749	1.10289	69.9313	12.7246	29.2888	6.69287	0.008667	0.698701
chr23_110000001_112000000_N457	23	110000001	112000000	0.000127	0.545266	72.0585	12.9419	29.0794	6.76075	1e-06	0.712477
chr23_112000001_114000000_N457	23	112000001	114000000	0.000127	0.716606	72.1594	12.9234	28.89	6.73308	1e-06	0.7141
chr23_114000001_116000000_N457	23	114000001	116000000	0.000127	0.90164	71.8346	12.8701	28.9782	6.73024	1e-06	0.712554
chr23_116000001_118000000_N457	23	116000001	118000000	0.000127	0.816885	72.0618	12.9252	29.0091	6.75016	1e-06	0.712982
chr23_118000001_120000000_N457	23	118000001	120000000	0.000127	1.27389	71.4362	12.5939	27.8841	6.50955	1e-06	0.71925
chr23_120000001_122000000_N457	23	120000001	122000000	0.000127	1.76046	71.2124	12.665	28.5004	6.61846	1e-06	0.714175
chr23_1_2000000_N457	23	1	2000000	1.92289	1.63764	69.442	12.5199	28.4317	6.5742	0.019268	0.695835
chr23_12000001_14000000_N457	23	12000001	14000000	0.000127	0.740479	72.2543	12.9661	28.9527	6.74994	1e-06	0.713925
chr23_122000001_124000000_N457	23	122000001	124000000	0.000127	0.709063	72.0813	12.9454	29.0707	6.76285	1e-06	0.712603
chr23_124000001_126000000_N457	23	124000001	126000000	0.000127	1.24581	75.9701	13.266	25.9262	6.52253	1e-06	0.745562
chr23_126000001_128000000_N457	23	126000001	128000000	0.855863	1.35296	72.2034	12.9013	28.3574	6.7208	0.008439	0.711948
chr23_128000001_130000000_N457	23	128000001	130000000	0.000127	1.42204	73.2658	12.9692	27.6648	6.59911	1e-06	0.725902
chr23_130000001_132000000_N457	23	130000001	132000000	0.390001	0.859242	71.6008	12.8826	28.9646	6.73202	0.003863	0.709232
chr23_132000001_134000000_N457	23	132000001	134000000	0.000127	1.04672	71.9734	12.9268	29.1225	6.78694	1e-06	0.711931
chr23_134000001_136000000_N457	23	134000001	136000000	0.000127	0.607533	71.9094	12.9166	29.1491	6.77921	1e-06	0.711561
chr23_136000001_138000000_N457	23	136000001	138000000	0.000127	1.24841	72.1695	12.9492	28.9157	6.74107	1e-06	0.713947
chr23_138000001_140000000_N457	23	138000001	140000000	0.000127	1.37134	72.5102	12.9411	28.4492	6.68114	1e-06	0.71821
chr23_140000001_142000000_N457	23	140000001	142000000	0.000127	3.28407	74.4972	12.8921	25.1979	6.25575	1e-06	0.74725
chr23_14000001_16000000_N457	23	14000001	16000000	0.000127	0.754629	72.0975	12.947	29.0709	6.76694	1e-06	0.712648
chr23_142000001_144000000_N457	23	142000001	144000000	0.674897	0.854247	71.7378	12.8441	28.3608	6.67729	0.006697	0.711871
chr23_144000001_146000000_N457	23	144000001	146000000	0.000127	1.38795	72.9324	12.8526	27.564	6.55714	1e-06	0.725721
chr23_146000001_148000000_N457	23	146000001	148000000	0.000127	1.65417	68.9156	12.3068	28.9796	6.55754	1e-06	0.703972
chr23_148000001_150000000_N457	23	148000001	150000000	0.000127	1.01337	70.8511	12.7247	29.2287	6.71889	1e-06	0.707945
chr23_150000001_152000000_N457	23	150000001	152000000	0.000127	0.900464	72.2963	12.9656	28.897	6.74515	1e-06	0.714436
chr23_152000001_153025793_N457	23	152000001	153025793	0.000127	0.990387	71.7084	12.7001	28.179	6.57784	1e-06	0.717892
chr23_16000001_18000000_N457	23	16000001	18000000	0.472736	1.00238	71.1571	12.9414	29.1623	6.7523	0.00469	0.705979
chr23_18000001_20000000_N457	23	18000001	20000000	0.354166	1.10301	71.4141	12.969	29.1825	6.76413	0.003508	0.707415
chr23_20000001_22000000_N457	23	20000001	22000000	1.16905	1.31974	71.8874	12.9434	28.0573	6.71226	0.011562	0.710956
chr2_32000001_34000000_N457	2	32000001	34000000	1.38472	1.59135	72.9427	12.9178	27.2328	6.61974	0.013634	0.718221
chr23_2000001_4000000_N457	23	2000001	4000000	0.356072	0.840859	72.2455	12.926	28.6253	6.74515	0.003518	0.713699
chr23_22000001_24000000_N457	23	22000001	24000000	0.000127	1.106	71.3	12.8404	29.3793	6.80645	1e-06	0.708188
chr23_24000001_26000000_N457	23	24000001	26000000	0.000127	1.2471	72.9004	13.0091	28.2916	6.68022	1e-06	0.720416
chr23_26000001_28000000_N457	23	26000001	28000000	0.378793	1.09863	73.0143	13.0077	28.2976	6.77652	0.003725	0.718003
chr23_28000001_30000000_N457	23	28000001	30000000	0.000127	1.44355	72.3475	12.8206	28.058	6.60796	1e-06	0.720552
chr23_30000001_32000000_N457	23	30000001	32000000	0.214832	0.879596	72.2205	12.9342	28.8498	6.74909	0.002121	0.713042
chr23_32000001_34000000_N457	23	32000001	34000000	0.000127	0.640512	71.9878	12.9259	29.1189	6.77092	1e-06	0.711998
chr23_34000001_36000000_N457	23	34000001	36000000	0.000127	0.538268	72.0251	12.9331	29.1138	6.76842	1e-06	0.71214
chr23_36000001_38000000_N457	23	36000001	38000000	0.20044	0.578125	72.1386	12.9353	28.8424	6.74259	0.001981	0.712963
chr23_38000001_40000000_N457	23	38000001	40000000	1.20788	1.36952	72.9732	12.9281	27.5317	6.66191	0.011875	0.717444
chr23_40000001_42000000_N457	23	40000001	42000000	0.083182	0.751678	72.1933	12.9369	28.9384	6.77236	0.000822	0.713268
chr2_34000001_36000000_N457	2	34000001	36000000	0.547934	1.6323	72.6572	12.9915	28.3427	6.72044	0.005396	0.715497
chr23_4000001_6000000_N457	23	4000001	6000000	0.000127	0.805394	71.9887	12.91	29.0135	6.74853	1e-06	0.712743
chr23_42000001_44000000_N457	23	42000001	44000000	0.000127	0.806358	72.0393	12.9125	28.9694	6.74143	1e-06	0.713198
chr23_44000001_46000000_N457	23	44000001	46000000	0.000127	1.85512	73.0626	12.9183	27.5645	6.56581	1e-06	0.726072
chr23_46000001_48000000_N457	23	46000001	48000000	0.000127	1.0274	72.7048	12.9185	28.1575	6.64722	1e-06	0.720831
chr23_48000001_50000000_N457	23	48000001	50000000	0.000127	1.07626	72.7126	13.0342	28.6066	6.72135	1e-06	0.717657
chr23_50000001_52000000_N457	23	50000001	52000000	0.000127	1.01453	73.0777	12.9739	27.982	6.64438	1e-06	0.723113
chr23_52000001_54000000_N457	23	52000001	54000000	0.000127	1.31465	72.9	12.9736	28.0976	6.64926	1e-06	0.721799
chr23_54000001_56000000_N457	23	54000001	56000000	0.000127	0.8858	72.2798	12.9727	28.8632	6.73643	1e-06	0.714629
chr23_56000001_58000000_N457	23	56000001	58000000	0.000127	0.764694	72.2999	12.9764	28.8808	6.74027	1e-06	0.714561
chr23_58000001_60000000_N457	23	58000001	60000000	0.000127	1.19871	73.7061	13.0606	27.5527	6.62188	1e-06	0.727897
chr23_60000001_62000000_N457	23	60000001	62000000	0.000127	1.58868	71.6453	12.7708	28.6255	6.65702	1e-06	0.714517
chr2_36000001_38000000_N457	2	36000001	38000000	0.836182	1.40455	72.3163	12.9505	28.1246	6.69925	0.008256	0.714044
chr23_6000001_8000000_N457	23	6000001	8000000	0.852611	1.17882	71.0431	12.8621	28.788	6.72093	0.008468	0.705607
chr23_62000001_64000000_N457	23	62000001	64000000	0.000127	1.08407	72.148	12.9389	28.9365	6.74561	1e-06	0.713739
chr23_64000001_66000000_N457	23	64000001	66000000	0.619402	1.08279	70.4169	12.8121	29.4322	6.71633	0.006165	0.700885
chr23_66000001_68000000_N457	23	66000001	68000000	0.000127	1.18462	72.9683	12.9865	28.1617	6.66252	1e-06	0.721529
chr23_68000001_70000000_N457	23	68000001	70000000	0.000127	0.672565	72.1685	12.9462	28.9894	6.75137	1e-06	0.713423
chr23_70000001_72000000_N457	23	70000001	72000000	4.25172	3.02716	70.6873	12.7734	27.2486	6.62985	0.041607	0.69174
chr23_72000001_74000000_N457	23	72000001	74000000	0.000127	1.20164	71.148	12.765	29.1364	6.72902	1e-06	0.709461
chr23_74000001_76000000_N457	23	74000001	76000000	0.000127	1.01278	72.1831	12.871	28.5622	6.67703	1e-06	0.71649
chr23_76000001_78000000_N457	23	76000001	78000000	0.000127	0.59706	71.9724	12.9068	29.0317	6.74536	1e-06	0.712568
chr23_78000001_80000000_N457	23	78000001	80000000	0.000127	1.38137	73.3865	13.0229	27.7425	6.62271	1e-06	0.725671
chr23_80000001_82000000_N457	23	80000001	82000000	0.176278	0.750687	72.3326	12.9475	28.789	6.75845	0.00174	0.714058
chr23_8000001_10000000_N457	23	8000001	10000000	0.677608	1.20135	69.8909	12.9033	29.6785	6.7603	0.006759	0.697187
chr2_38000001_40000000_N457	2	38000001	40000000	0.075671	0.736866	72.9797	13.0115	28.3832	6.71814	0.000746	0.719447
chr23_82000001_84000000_N457	23	82000001	84000000	0.000127	1.2183	72.0442	12.8727	28.7157	6.69822	1e-06	0.715008
chr23_84000001_86000000_N457	23	84000001	86000000	0.000127	0.995907	71.5851	12.8316	29.0387	6.73038	1e-06	0.711412
chr23_86000001_88000000_N457	23	86000001	88000000	0.000127	1.87218	70.2087	12.1048	26.5136	6.19114	1e-06	0.725878
chr23_88000001_90000000_N457	23	88000001	90000000	0.000127	0.6293	72.5471	12.9745	28.6689	6.72129	1e-06	0.716754
chr23_90000001_92000000_N457	23	90000001	92000000	0.000127	1.71948	72.3552	12.908	28.4084	6.66324	1e-06	0.718068
chr23_92000001_94000000_N457	23	92000001	94000000	0.000127	1.56325	70.7926	12.6803	29.039	6.69617	1e-06	0.709119
chr23_94000001_96000000_N457	23	94000001	96000000	0.000127	0.648755	72.0731	12.9348	29.0538	6.758	1e-06	0.712699
chr23_96000001_98000000_N457	23	96000001	98000000	0.111465	0.418715	72.0955	12.933	28.9155	6.75328	0.001102	0.712952
chr23_98000001_100000000_N457	23	98000001	100000000	0.08351	0.484597	71.9964	12.9117	29.0178	6.74501	0.000826	0.712147
chr2_40000001_42000000_N457	2	40000001	42000000	0.000127	0.765383	73.2433	13.0781	28.3034	6.71996	1e-06	0.721276
chr2_4000001_6000000_N457	2	4000001	6000000	0.000127	0.67906	73.2165	13.0339	28.3628	6.72948	1e-06	0.720781
chr24_100000001_102000000_N457	24	100000001	102000000	0.000127	1.17344	72.0405	13.3452	29.1496	6.90086	1e-06	0.711931
chr24_10000001_12000000_N457	24	10000001	12000000	3.52323	2.71812	64.245	12.4858	30.97	6.76571	0.035683	0.65066
chr24_102000001_104000000_N457	24	102000001	104000000	1.15533	1.40033	69.2635	12.7599	29.8245	6.78795	0.011525	0.690953
chr24_104000001_106000000_N457	24	104000001	106000000	0.000127	1.14639	70.2866	12.7793	29.9133	6.84484	1e-06	0.701463
chr24_106000001_108000000_N457	24	106000001	108000000	0.000127	0.691522	70.9301	12.8975	29.8404	6.87796	1e-06	0.703877
chr24_108000001_110000000_N457	24	108000001	110000000	0.000127	0.52272	71.1235	12.9178	29.7664	6.85311	1e-06	0.704961
chr24_110000001_112000000_N457	24	110000001	112000000	1.19364	1.49656	69.702	12.7563	29.5487	6.75912	0.011884	0.693936
chr24_112000001_114000000_N457	24	112000001	114000000	2.67254	2.42032	71.9037	12.8276	27.4497	6.71986	0.026195	0.704759
chr24_114000001_115130503_N457	24	114000001	115130503	0.000127	1.77085	71.2158	12.6052	27.8616	6.52603	1e-06	0.718788
chr24_1_2000000_N457	24	1	2000000	1.40749	1.44179	69.3642	12.7306	29.3209	6.74316	0.014062	0.693
chr24_12000001_14000000_N457	24	12000001	14000000	4.20892	3.42757	62.2943	12.1155	31.646	6.63285	0.042883	0.63469
chr24_14000001_16000000_N457	24	14000001	16000000	1.37279	1.81652	68.0523	12.9274	30.5029	6.87209	0.013738	0.681013
chr24_16000001_18000000_N457	24	16000001	18000000	4.69442	3.18476	62.3883	12.2625	30.9689	6.70384	0.047877	0.63628
chr24_18000001_20000000_N457	24	18000001	20000000	10.4033	6.33864	62.7053	12.4262	30.2787	6.74377	0.100625	0.606509
chr24_20000001_22000000_N457	24	20000001	22000000	0.373997	1.04419	69.8399	12.9309	30.1634	6.85723	0.003726	0.695774
chr24_2000001_4000000_N457	24	2000001	4000000	0.945114	1.1762	69.3596	12.7329	29.773	6.75457	0.009444	0.693057
chr2_42000001_44000000_N457	2	42000001	44000000	0.000127	0.724185	73.2777	13.0039	28.1949	6.70197	1e-06	0.722141
chr24_22000001_24000000_N457	24	22000001	24000000	0.000127	0.684415	71.2022	12.9373	29.7142	6.84648	1e-06	0.705556
chr24_24000001_26000000_N457	24	24000001	26000000	0.000127	1.40691	71.1722	12.8885	29.4766	6.8098	1e-06	0.707133
chr24_26000001_28000000_N457	24	26000001	28000000	0.000127	0.499101	71.1273	12.9171	29.7659	6.86403	1e-06	0.704975
chr24_28000001_30000000_N457	24	28000001	30000000	0.317307	1.01933	70.7673	12.8996	29.7065	6.83249	0.003148	0.702118
chr24_30000001_32000000_N457	24	30000001	32000000	0.000127	1.01218	71.1445	12.9164	29.7371	6.88645	1e-06	0.705227
chr24_32000001_34000000_N457	24	32000001	34000000	0.273833	0.77622	70.1573	12.8821	30.0395	6.83746	0.002726	0.698287
chr24_34000001_36000000_N457	24	34000001	36000000	0.000127	1.28522	71.0639	12.7698	28.9743	6.70955	1e-06	0.710367
chr24_36000001_38000000_N457	24	36000001	38000000	0.293041	0.772182	70.6741	12.8994	29.7373	6.83081	0.00291	0.701797
chr24_38000001_40000000_N457	24	38000001	40000000	0.09452	0.66525	71.1259	12.9288	29.6704	6.84925	0.000937	0.704979
chr24_40000001_42000000_N457	24	40000001	42000000	1.11002	1.50215	72.1443	13.0036	28.2713	6.80457	0.010933	0.710602
chr2_44000001_46000000_N457	2	44000001	46000000	0.518506	1.01876	71.7373	12.9362	28.672	6.70214	0.005137	0.710778
chr24_4000001_6000000_N457	24	4000001	6000000	0.000127	0.902589	71.8803	13.0073	29.1983	6.80284	1e-06	0.711132
chr24_42000001_44000000_N457	24	42000001	44000000	0.554751	1.17641	71.0571	12.8675	29.4273	6.80844	0.00549	0.703263
chr24_44000001_46000000_N457	24	44000001	46000000	0.000127	0.472848	70.9352	12.8878	29.8046	6.84793	1e-06	0.704142
chr24_46000001_48000000_N457	24	46000001	48000000	0.000127	1.15092	71.5137	12.9313	29.2708	6.78904	1e-06	0.70957
chr24_48000001_50000000_N457	24	48000001	50000000	1.22643	1.81889	69.8345	12.9289	29.7905	6.85152	0.012161	0.692449
chr24_50000001_52000000_N457	24	50000001	52000000	0.000127	1.0535	71.7048	12.918	28.9969	6.75568	1e-06	0.712051
chr24_52000001_54000000_N457	24	52000001	54000000	0.000127	1.67963	69.8122	12.4993	28.8691	6.60981	1e-06	0.70745
chr24_54000001_56000000_N457	24	54000001	56000000	0.000127	0.909077	71.2246	12.9477	29.6885	6.84129	1e-06	0.7058
chr24_56000001_58000000_N457	24	56000001	58000000	3.3379	3.40784	71.2843	12.9093	28.3878	6.75539	0.032404	0.692014
chr24_58000001_60000000_N457	24	58000001	60000000	0.000127	1.76322	73.1358	12.9949	27.517	6.60398	1e-06	0.726614
chr24_60000001_62000000_N457	24	60000001	62000000	0.721832	1.23807	68.8254	12.7021	30.4499	6.8043	0.007219	0.688274
chr2_46000001_48000000_N457	2	46000001	48000000	0.000127	0.827634	72.8717	12.9603	28.4437	6.73109	1e-06	0.719255
chr24_6000001_8000000_N457	24	6000001	8000000	0.427881	1.05274	70.8665	12.8898	29.5855	6.80269	0.004241	0.702484
chr24_62000001_64000000_N457	24	62000001	64000000	0.572329	2.21971	70.9149	12.9254	29.6066	6.84926	0.005661	0.701476
chr24_64000001_66000000_N457	24	64000001	66000000	0.96229	1.68034	69.4441	12.8213	30.1057	6.82332	0.009574	0.690903
chr24_66000001_68000000_N457	24	66000001	68000000	0.000127	1.23843	71.3786	12.9254	29.3902	6.79991	1e-06	0.70834
chr24_68000001_70000000_N457	24	68000001	70000000	0.000127	0.791033	71.4536	12.9896	29.5121	6.83059	1e-06	0.707701
chr24_70000001_72000000_N457	24	70000001	72000000	0.000127	0.473753	71.4121	13.0071	29.6002	6.8448	1e-06	0.706964
chr24_72000001_74000000_N457	24	72000001	74000000	0.000127	0.8094	71.2696	12.9365	29.6101	6.82935	1e-06	0.706481
chr24_74000001_76000000_N457	24	74000001	76000000	0.000127	0.801888	71.2329	12.9708	29.6901	6.84005	1e-06	0.705814
chr24_76000001_78000000_N457	24	76000001	78000000	0.000127	2.62949	70.6972	12.1097	25.7038	6.12239	1e-06	0.733365
chr24_78000001_80000000_N457	24	78000001	80000000	0.000127	0.91756	71.6281	13.005	29.4094	6.82107	1e-06	0.708925
chr24_80000001_82000000_N457	24	80000001	82000000	0.111911	0.768972	71.1773	12.9345	29.6573	6.84431	0.001109	0.705099
chr24_8000001_10000000_N457	24	8000001	10000000	0.000127	0.789875	71.3963	12.9501	29.5515	6.82937	1e-06	0.707258
chr2_48000001_50000000_N457	2	48000001	50000000	0.000127	0.826715	72.7437	12.9255	28.3857	6.70751	1e-06	0.719312
chr24_82000001_84000000_N457	24	82000001	84000000	0.745545	1.0036	70.6803	12.8579	29.1056	6.7895	0.007416	0.703066
chr24_84000001_86000000_N457	24	84000001	86000000	0.000127	0.842933	71.619	13.0184	29.4338	6.82653	1e-06	0.708728
chr24_86000001_88000000_N457	24	86000001	88000000	0.000127	1.03484	71.0264	12.8994	29.7785	6.87647	1e-06	0.704592
chr24_88000001_90000000_N457	24	88000001	90000000	1.55512	2.16371	69.659	12.8943	29.5694	6.81973	0.01543	0.691174
chr24_90000001_92000000_N457	24	90000001	92000000	1.15176	2.03225	71.6224	12.9533	28.8075	6.8578	0.011338	0.705072
chr24_92000001_94000000_N457	24	92000001	94000000	2.07143	2.32396	68.6514	12.8845	29.742	6.85412	0.020618	0.683338
chr24_94000001_96000000_N457	24	94000001	96000000	0.010828	0.809727	71.1683	12.9297	29.7182	6.85663	0.000107	0.705353
chr24_96000001_98000000_N457	24	96000001	98000000	0.000127	0.971253	71.4369	12.9698	29.5269	6.82761	1e-06	0.707549
chr24_98000001_100000000_N457	24	98000001	100000000	0.000127	0.925357	71.218	12.9499	29.692	6.84053	1e-06	0.705757
chr2_50000001_52000000_N457	2	50000001	52000000	0.000127	1.01167	72.8331	12.8699	27.9908	6.63666	1e-06	0.722378
chr2_52000001_54000000_N457	2	52000001	54000000	0.441494	0.770469	73.2369	12.9402	27.8715	6.66147	0.004348	0.721191
chr2_54000001_56000000_N457	2	54000001	56000000	0.097763	0.581134	73.0552	12.9868	28.3222	6.71812	0.000963	0.719932
chr2_56000001_58000000_N457	2	56000001	58000000	0.000127	0.470956	73.041	12.9903	28.4222	6.72937	1e-06	0.719876
chr2_58000001_60000000_N457	2	58000001	60000000	0.000127	1.06262	72.945	12.8596	27.8079	6.61195	1e-06	0.723998
chr2_60000001_62000000_N457	2	60000001	62000000	0.678663	0.932818	73.5847	12.9429	27.3107	6.62872	0.006681	0.724443
chr2_6000001_8000000_N457	2	6000001	8000000	0.825033	1.41454	71.6342	12.9538	28.5308	6.71272	0.008169	0.70932
chr2_62000001_64000000_N457	2	62000001	64000000	0.000127	0.84458	72.8426	12.9504	28.4085	6.72011	1e-06	0.719425
chr2_64000001_66000000_N457	2	64000001	66000000	0.70641	1.12218	73.718	12.9941	27.4861	6.66936	0.006932	0.72336
chr2_66000001_68000000_N457	2	66000001	68000000	0.000127	0.746864	73.4994	13.078	28.1425	6.70827	1e-06	0.723121
chr2_68000001_70000000_N457	2	68000001	70000000	0.000127	1.38832	72.6641	12.3587	25.4566	6.18324	1e-06	0.740557
chr2_70000001_72000000_N457	2	70000001	72000000	0.000127	0.530982	72.7906	12.9275	28.3539	6.69753	1e-06	0.719668
chr2_72000001_74000000_N457	2	72000001	74000000	0.000127	1.41338	72.3114	12.5735	26.9488	6.41901	1e-06	0.728502
chr2_74000001_76000000_N457	2	74000001	76000000	0.000127	0.702981	73.2673	12.9599	27.9974	6.66567	1e-06	0.723522
chr2_76000001_78000000_N457	2	76000001	78000000	0.000127	0.863487	73.64	12.9512	27.5342	6.61062	1e-06	0.727853
chr2_78000001_80000000_N457	2	78000001	80000000	0.000127	0.89401	71.9708	12.6767	27.8587	6.55437	1e-06	0.720936
chr2_80000001_82000000_N457	2	80000001	82000000	0.000127	0.664148	72.7343	12.9077	28.3047	6.68644	1e-06	0.719863
chr2_8000001_10000000_N457	2	8000001	10000000	0.000127	0.619967	73.1029	13.0012	28.3854	6.72582	1e-06	0.720308
chr2_82000001_84000000_N457	2	82000001	84000000	0.000127	0.739041	73.5471	13.0086	27.9153	6.6707	1e-06	0.72487
chr2_84000001_86000000_N457	2	84000001	86000000	0.000127	0.56992	73.2586	13.0554	28.325	6.72206	1e-06	0.721165
chr2_86000001_88000000_N457	2	86000001	88000000	0.000127	0.601356	73.0915	12.9635	28.2191	6.69364	1e-06	0.721459
chr2_88000001_90000000_N457	2	88000001	90000000	0.000127	0.513516	73.1797	12.9866	28.244	6.70292	1e-06	0.721524
chr2_90000001_92000000_N457	2	90000001	92000000	0.000127	0.426294	73.1896	12.983	28.22	6.6989	1e-06	0.721722
chr2_92000001_94000000_N457	2	92000001	94000000	0.000127	1.23935	72.4376	12.6278	27.117	6.45528	1e-06	0.727616
chr2_94000001_96000000_N457	2	94000001	96000000	0.000127	0.473492	73.1534	12.9628	28.1549	6.68505	1e-06	0.722086
chr2_96000001_98000000_N457	2	96000001	98000000	0.000127	1.34517	72.8186	12.5467	26.2785	6.33643	1e-06	0.734819
chr2_98000001_100000000_N457	2	98000001	100000000	0.000127	1.04272	69.8003	12.4569	28.883	6.60349	1e-06	0.707315
chr3_100000001_102000000_N457	3	100000001	102000000	0.000127	0.722412	72.6482	12.9761	28.0126	6.8601	1e-06	0.721712
chr3_10000001_12000000_N457	3	10000001	12000000	0.152932	0.7077	72.7921	13.1284	28.507	6.97567	0.001507	0.717503
chr3_102000001_104000000_N457	3	102000001	104000000	0.000127	1.00252	71.9362	12.9308	28.5158	6.90714	1e-06	0.716124
chr3_104000001_106000000_N457	3	104000001	106000000	0.000127	0.862151	73.0012	12.9934	27.7135	6.83338	1e-06	0.724831
chr3_106000001_108000000_N457	3	106000001	108000000	0.000127	0.671497	73.0091	13.1334	28.4186	6.95876	1e-06	0.719814
chr3_108000001_110000000_N457	3	108000001	110000000	0.275814	0.840118	73.2077	13.1518	28.1181	6.99645	0.002715	0.720536
chr3_110000001_112000000_N457	3	110000001	112000000	0.000127	0.708875	72.8421	13.1341	28.5853	6.97654	1e-06	0.718169
chr3_112000001_114000000_N457	3	112000001	114000000	0.035724	0.786254	72.7831	13.125	28.6049	6.98458	0.000352	0.717614
chr3_114000001_116000000_N457	3	114000001	116000000	0.000127	0.698544	73.4958	13.2311	28.239	6.963	1e-06	0.722425
chr3_116000001_118000000_N457	3	116000001	118000000	0.000127	0.672884	73.0652	13.1216	28.2992	6.94122	1e-06	0.720816
chr3_118000001_120000000_N457	3	118000001	120000000	0.000127	0.975959	72.8758	13.0699	28.2328	6.91732	1e-06	0.720767
chr3_120000001_122000000_N457	3	120000001	122000000	0.000127	2.43168	67.0861	10.561	20.7952	5.23511	1e-06	0.763371
chr3_1_2000000_N457	3	1	2000000	0.000127	0.772675	72.9666	13.1792	28.5292	6.97433	1e-06	0.718911
chr3_12000001_14000000_N457	3	12000001	14000000	0.29854	0.764754	72.7311	13.128	28.3812	6.97176	0.002944	0.717192
chr3_122000001_124000000_N457	3	122000001	124000000	0.000127	0.963631	73.3884	13.1451	27.9631	6.90778	1e-06	0.724097
chr3_124000001_126000000_N457	3	124000001	126000000	0.000127	1.90476	74.7468	12.5385	23.5159	6.22047	1e-06	0.760682
chr3_126000001_128000000_N457	3	126000001	128000000	0.000127	1.79527	72.7954	12.7932	26.8129	6.66115	1e-06	0.730816
chr3_128000001_130000000_N457	3	128000001	130000000	0.000127	1.35811	72.7853	13.078	28.3473	6.93248	1e-06	0.719701
chr3_130000001_132000000_N457	3	130000001	132000000	0.000127	0.831473	72.7371	13.0762	28.4346	6.94566	1e-06	0.718946
chr3_132000001_134000000_N457	3	132000001	134000000	0.000127	0.737474	73.1834	13.1633	28.3284	6.95511	1e-06	0.720934
chr3_134000001_136000000_N457	3	134000001	136000000	2.14197	2.37273	72.8856	13.0731	27.1979	6.92433	0.020953	0.712989
chr3_136000001_138000000_N457	3	136000001	138000000	0.441015	0.874216	72.2612	13.068	28.5404	6.94522	0.004356	0.713743
chr3_138000001_140000000_N457	3	138000001	140000000	1.29139	1.45336	71.5394	12.9945	28.2564	6.89559	0.012775	0.7077
chr3_140000001_142000000_N457	3	140000001	142000000	0.000127	1.50679	72.1862	12.9369	28.2872	6.88748	1e-06	0.71846
chr3_14000001_16000000_N457	3	14000001	16000000	0.000127	1.10099	72.8898	13.112	28.407	6.95117	1e-06	0.719566
chr3_142000001_144000000_N457	3	142000001	144000000	0.000127	0.908665	72.8216	13.1473	28.6123	6.98312	1e-06	0.717921
chr3_144000001_146000000_N457	3	144000001	146000000	0.000127	0.877636	72.7989	13.1096	28.5301	6.96848	1e-06	0.71844
chr3_146000001_148000000_N457	3	146000001	148000000	0.000127	1.53967	71.9785	12.6789	27.1233	6.65637	1e-06	0.726307
chr3_148000001_150000000_N457	3	148000001	150000000	0.000127	0.836865	73.3148	13.0796	27.7999	6.87237	1e-06	0.725064
chr3_150000001_152000000_N457	3	150000001	152000000	0.221531	0.766944	72.8262	13.1149	28.4167	6.96751	0.002183	0.717751
chr3_152000001_154000000_N457	3	152000001	154000000	0.21727	0.784865	72.2079	13.119	28.7616	6.96607	0.002147	0.71361
chr3_154000001_156000000_N457	3	154000001	156000000	3.26392	2.61541	69.1224	12.7445	28.4219	6.81942	0.032378	0.685682
chr3_156000001_158000000_N457	3	156000001	158000000	5.73534	4.43874	64.8461	12.4693	29.9974	6.83377	0.057023	0.644729
chr3_158000001_160000000_N457	3	158000001	160000000	2.11031	2.17092	67.1578	12.7751	30.232	6.94776	0.021209	0.674952
chr3_160000001_162000000_N457	3	160000001	162000000	1.62589	1.80703	69.2955	12.9512	29.3467	6.9768	0.016215	0.691102
chr3_16000001_18000000_N457	3	16000001	18000000	0.000127	0.475803	72.7827	13.121	28.6312	6.98111	1e-06	0.717679
chr3_162000001_164000000_N457	3	162000001	164000000	1.14143	1.24719	68.5413	12.7869	29.7347	6.91641	0.011481	0.689429
chr3_164000001_166000000_N457	3	164000001	166000000	1.1301	1.22965	71.4085	12.9584	28.2167	6.89177	0.011216	0.708732
chr3_166000001_168000000_N457	3	166000001	168000000	1.44583	1.58604	66.8506	12.651	30.3951	6.90853	0.01465	0.677369
chr3_168000001_170000000_N457	3	168000001	170000000	2.02602	1.57721	66.3486	12.3962	29.4267	6.76401	0.020716	0.678402
chr3_170000001_172000000_N457	3	170000001	172000000	2.24068	1.80271	65.1476	12.1442	29.3573	6.6536	0.023161	0.673391
chr3_172000001_174000000_N457	3	172000001	174000000	3.24868	2.46301	65.9669	12.431	29.6099	6.79032	0.032873	0.667509
chr3_174000001_176000000_N457	3	174000001	176000000	0.000127	1.04967	74.1577	13.2603	27.5226	6.89305	1e-06	0.729321
chr3_176000001_178000000_N457	3	176000001	178000000	0.000127	1.09927	74.9854	13.2228	26.5227	6.78423	1e-06	0.738712
chr3_178000001_180000000_N457	3	178000001	180000000	0.000127	0.758317	73.3416	13.2126	28.2671	6.95831	1e-06	0.721804
chr3_180000001_182000000_N457	3	180000001	182000000	0.000127	0.96096	73.4601	13.2381	28.2125	6.95552	1e-06	0.722516
chr3_18000001_20000000_N457	3	18000001	20000000	0.000127	0.545971	72.7761	13.1176	28.6239	6.98066	1e-06	0.717712
chr3_182000001_184000000_N457	3	182000001	184000000	1.07888	1.70065	70.8706	13.1291	28.9293	6.99111	0.010695	0.702532
chr3_184000001_186000000_N457	3	184000001	186000000	0.000127	0.880816	74.4311	13.2295	27.1945	6.85885	1e-06	0.732404
chr3_186000001_188000000_N457	3	186000001	188000000	0.000127	0.904615	74.4527	13.2327	27.204	6.85794	1e-06	0.732393
chr3_188000001_190000000_N457	3	188000001	190000000	0.000127	0.831235	74.1696	13.244	27.492	6.89587	1e-06	0.729573
chr3_190000001_192000000_N457	3	190000001	192000000	0.000127	0.952825	74.5728	13.1805	26.8704	6.80687	1e-06	0.735118
chr3_192000001_194000000_N457	3	192000001	194000000	0.000127	0.572067	73.1441	13.1876	28.4099	6.96906	1e-06	0.720248
chr3_194000001_196000000_N457	3	194000001	196000000	0.000127	1.00424	74.3364	13.1399	26.9325	6.79864	1e-06	0.734048
chr3_196000001_198000000_N457	3	196000001	198000000	0.000127	1.8346	69.5612	11.7818	24.8263	6.08555	1e-06	0.736974
chr3_198000001_200000000_N457	3	198000001	200000000	0.000127	2.63959	68.5122	10.9153	21.3099	5.41627	1e-06	0.762753
chr3_200000001_202000000_N457	3	200000001	202000000	0.000127	0.925263	72.116	13.0749	28.9386	7.06225	1e-06	0.713633
chr3_20000001_22000000_N457	3	20000001	22000000	0.000127	1.63762	73.0227	12.837	26.8026	6.67558	1e-06	0.731504
chr3_2000001_4000000_N457	3	2000001	4000000	0.000127	0.935158	72.8482	13.3204	28.5982	6.994	1e-06	0.718095
chr3_202000001_204000000_N457	3	202000001	204000000	0.000127	1.12283	72.6067	12.9797	28.0543	6.86815	1e-06	0.721298
chr3_204000001_206000000_N457	3	204000001	206000000	0.000127	0.517958	73.1431	13.1606	28.3865	6.9624	1e-06	0.720411
chr3_206000001_208000000_N457	3	206000001	208000000	1.23298	1.56754	69.8318	12.9173	29.1883	6.92685	0.012299	0.696555
chr3_208000001_210000000_N457	3	208000001	210000000	0.778919	1.56227	71.7022	13.145	28.7573	7.00572	0.007694	0.708251
chr3_210000001_212000000_N457	3	210000001	212000000	1.41822	1.45707	73.4308	13.0859	26.9423	6.86006	0.013933	0.721386
chr3_212000001_214000000_N457	3	212000001	214000000	0.000127	1.48083	73.8319	12.9962	26.7194	6.71959	1e-06	0.73427
chr3_214000001_216000000_N457	3	214000001	216000000	0.153854	0.609492	72.1846	13.1248	28.8298	6.98724	0.001521	0.71351
chr3_216000001_217793024_N457	3	216000001	217793024	0.000127	1.00256	73.7983	13.145	27.5624	6.86547	1e-06	0.728075
chr3_22000001_24000000_N457	3	22000001	24000000	0.000127	1.56336	75.5858	12.7657	23.8191	6.33875	1e-06	0.760382
chr3_24000001_26000000_N457	3	24000001	26000000	0.000127	0.977251	72.3803	13.0562	28.725	6.98973	1e-06	0.71589
chr3_26000001_28000000_N457	3	26000001	28000000	0.000127	0.67073	73.4729	13.1244	27.8547	6.89524	1e-06	0.725102
chr3_28000001_30000000_N457	3	28000001	30000000	0.390695	0.771409	71.9522	13.0148	28.7249	6.94179	0.003866	0.71192
chr3_30000001_32000000_N457	3	30000001	32000000	0.587951	1.04138	72.1996	13.0159	28.4139	6.92861	0.00581	0.713424
chr3_32000001_34000000_N457	3	32000001	34000000	0.981182	1.98056	72.0377	12.9918	28.4132	6.92245	0.009673	0.710206
chr3_34000001_36000000_N457	3	34000001	36000000	0.805639	1.45538	71.5311	12.9304	28.684	6.90435	0.007975	0.708083
chr3_36000001_38000000_N457	3	36000001	38000000	1.3277	2.38108	70.5134	12.9016	29.0735	6.91036	0.013157	0.698743
chr3_38000001_40000000_N457	3	38000001	40000000	0.76144	1.2974	71.5907	12.911	28.6475	6.88906	0.007539	0.708821
chr3_40000001_42000000_N457	3	40000001	42000000	3.4573	3.77771	69.4169	12.6664	28.7021	6.8067	0.034037	0.683396
chr3_4000001_6000000_N457	3	4000001	6000000	0.347237	1.02137	70.8571	13.2341	29.3712	7.02998	0.003452	0.704516
chr3_42000001_44000000_N457	3	42000001	44000000	0.682956	1.24162	71.1387	12.8807	28.8555	6.90235	0.006784	0.706602
chr3_44000001_46000000_N457	3	44000001	46000000	1.36727	2.2304	71.7819	12.9279	28.1126	6.8741	0.013502	0.708875
chr3_46000001_48000000_N457	3	46000001	48000000	1.37254	2.29213	70.9895	12.891	28.6164	6.87859	0.013592	0.703016
chr3_48000001_50000000_N457	3	48000001	50000000	0.703819	1.32822	71.9172	13.0016	28.4931	6.92252	0.006961	0.711248
chr3_50000001_52000000_N457	3	50000001	52000000	4.56842	5.94747	69.6753	12.8789	28.9722	6.91948	0.044261	0.675045
chr3_52000001_54000000_N457	3	52000001	54000000	8.32714	7.44485	67.2654	12.6011	28.5966	6.78615	0.079923	0.645609
chr3_54000001_56000000_N457	3	54000001	56000000	2.67964	2.83144	69.9695	12.8021	28.1703	6.83588	0.026579	0.694008
chr3_56000001_58000000_N457	3	56000001	58000000	2.65583	3.08294	70.9639	12.876	27.932	6.84573	0.026152	0.698796
chr3_58000001_60000000_N457	3	58000001	60000000	2.40243	2.62102	70.5931	12.8641	28.0463	6.83898	0.023777	0.698652
chr3_60000001_62000000_N457	3	60000001	62000000	2.11639	2.29881	70.487	12.9126	28.7071	6.89812	0.02089	0.695752
chr3_6000001_8000000_N457	3	6000001	8000000	0.000127	0.756208	73.183	13.2561	28.4306	6.97694	1e-06	0.720208
chr3_62000001_64000000_N457	3	62000001	64000000	1.23555	1.87145	71.1689	13.0103	28.6418	6.9328	0.012228	0.70432
chr3_64000001_66000000_N457	3	64000001	66000000	1.10736	1.74502	72.426	13.078	28.0433	6.93963	0.010902	0.713018
chr3_66000001_68000000_N457	3	66000001	68000000	0.688839	1.27821	72.3589	13.0659	28.3942	6.94554	0.00679	0.713304
chr3_68000001_70000000_N457	3	68000001	70000000	0.773904	1.46622	72.1297	13.0634	28.4984	6.95024	0.007632	0.711324
chr3_70000001_72000000_N457	3	70000001	72000000	0.996915	1.94112	72.1321	13.0874	28.4634	6.95824	0.009813	0.710015
chr3_72000001_74000000_N457	3	72000001	74000000	0.726664	1.41562	72.5624	13.0818	28.3117	6.94502	0.007152	0.714192
chr3_74000001_76000000_N457	3	74000001	76000000	1.21721	2.23076	71.4129	13.0344	28.7075	6.9433	0.012011	0.704703
chr3_76000001_78000000_N457	3	76000001	78000000	0.145612	0.707175	72.3861	13.1384	28.7053	6.97585	0.001438	0.715016
chr3_78000001_80000000_N457	3	78000001	80000000	0.042744	0.329418	72.8178	13.1236	28.5632	6.97784	0.000421	0.717956
chr3_80000001_82000000_N457	3	80000001	82000000	0.000127	0.704739	73.3878	13.1856	28.1696	6.94442	1e-06	0.722623
chr3_8000001_10000000_N457	3	8000001	10000000	0.000127	1.04348	74.1424	13.28	27.5677	6.90388	1e-06	0.728957
chr3_82000001_84000000_N457	3	82000001	84000000	0.000127	0.728377	72.996	13.155	28.4729	6.96649	1e-06	0.719392
chr3_84000001_86000000_N457	3	84000001	86000000	0.000127	0.682591	72.8949	13.1368	28.551	6.97497	1e-06	0.718558
chr3_86000001_88000000_N457	3	86000001	88000000	0.755819	1.25036	71.7015	13.0851	28.6898	6.97863	0.007472	0.708883
chr3_88000001_90000000_N457	3	88000001	90000000	0.000127	0.707006	73.102	13.1573	28.3751	6.95751	1e-06	0.720378
chr3_90000001_92000000_N457	3	90000001	92000000	0.000127	1.1663	70.8644	12.614	27.9396	6.72487	1e-06	0.717221
chr3_92000001_94000000_N457	3	92000001	94000000	0.000127	1.25653	71.902	12.7789	27.7344	6.76268	1e-06	0.721643
chr3_94000001_96000000_N457	3	94000001	96000000	0.000127	0.39535	72.8599	13.1328	28.5892	6.97712	1e-06	0.718191
chr3_96000001_98000000_N457	3	96000001	98000000	0.000127	0.796388	72.742	13.0086	28.0792	6.87888	1e-06	0.721494
chr3_98000001_100000000_N457	3	98000001	100000000	0.000127	0.924842	73.1229	13.0188	27.7041	6.84066	1e-06	0.72523
chr4_100000001_102000000_N457	4	100000001	102000000	0.296354	1.08336	71.0054	12.8577	29.7525	6.77329	0.002933	0.702646
chr4_10000001_12000000_N457	4	10000001	12000000	1.12186	1.61299	67.482	12.8502	31.1731	6.91979	0.011244	0.676328
chr4_102000001_104000000_N457	4	102000001	104000000	0.103278	0.581583	71.3647	12.8817	29.6493	6.79423	0.001021	0.705761
chr4_104000001_106000000_N457	4	104000001	106000000	0.656398	1.37207	71.4076	12.9471	29.344	6.81838	0.006473	0.704161
chr4_106000001_108000000_N457	4	106000001	108000000	0.673171	1.23478	71.4121	12.9219	29.2151	6.78144	0.006645	0.704954
chr4_108000001_110000000_N457	4	108000001	110000000	2.31797	2.31229	67.9545	12.6986	30.1804	6.75683	0.023075	0.676481
chr4_110000001_112000000_N457	4	110000001	112000000	0.000127	1.19098	71.9323	12.898	29.0998	6.71896	1e-06	0.711974
chr4_112000001_114000000_N457	4	112000001	114000000	0.198373	1.00497	71.345	12.8851	29.6221	6.79103	0.001961	0.705231
chr4_114000001_116000000_N457	4	114000001	116000000	0.000127	0.902581	71.2796	12.863	29.7804	6.81066	1e-06	0.705318
chr4_116000001_118000000_N457	4	116000001	118000000	0.000127	1.18684	72.5525	12.9651	28.6889	6.69009	1e-06	0.716628
chr4_118000001_120000000_N457	4	118000001	120000000	0.000127	0.708217	71.2274	12.8548	29.7962	6.79983	1e-06	0.705057
chr4_120000001_122000000_N457	4	120000001	122000000	1.4329	1.40847	70.9051	12.7606	28.5268	6.68387	0.014206	0.702972
chr4_1_2000000_N457	4	1	2000000	2.62464	3.461	69.3789	12.804	29.4711	6.70256	0.025865	0.683707
chr4_12000001_14000000_N457	4	12000001	14000000	0.387207	0.902006	69.459	12.9193	30.4791	6.86065	0.00386	0.692338
chr4_122000001_124000000_N457	4	122000001	124000000	0.42133	0.750813	72.1679	12.8782	28.8211	6.74607	0.004155	0.711642
chr4_124000001_126000000_N457	4	124000001	126000000	1.26913	1.8829	69.5297	12.6857	29.7851	6.71742	0.012618	0.69126
chr4_126000001_128000000_N457	4	126000001	128000000	1.21326	1.41562	67.9015	12.5603	30.356	6.70469	0.012197	0.682627
chr4_128000001_130000000_N457	4	128000001	130000000	0.932299	1.39384	70.2235	12.8178	29.6725	6.76227	0.009246	0.696466
chr4_130000001_132000000_N457	4	130000001	132000000	0.268282	0.813857	71.754	12.9069	29.2708	6.80785	0.002649	0.70838
chr4_132000001_134000000_N457	4	132000001	134000000	0.000127	0.963027	71.2328	12.8487	29.7462	6.79437	1e-06	0.705421
chr4_134000001_136000000_N457	4	134000001	136000000	0.000127	0.852527	71.799	12.9876	29.4736	6.77521	1e-06	0.708967
chr4_136000001_138000000_N457	4	136000001	138000000	0.000127	1.55648	71.698	12.5272	27.4126	6.41164	1e-06	0.723413
chr4_138000001_140000000_N457	4	138000001	140000000	0.000127	0.492258	71.3727	12.9009	29.7385	6.78714	1e-06	0.705882
chr4_140000001_142000000_N457	4	140000001	142000000	0.000127	0.969314	71.4755	12.9481	29.7087	6.79439	1e-06	0.706389
chr4_14000001_16000000_N457	4	14000001	16000000	2.48056	2.51057	65.5208	12.6446	31.5043	6.86393	0.024929	0.658463
chr4_142000001_144000000_N457	4	142000001	144000000	1.28121	1.62793	72.7725	13.0085	27.965	6.77948	0.012559	0.713325
chr4_144000001_146000000_N457	4	144000001	146000000	1.32057	1.94839	70.1648	12.8543	29.605	6.75525	0.013063	0.69408
chr4_146000001_148000000_N457	4	146000001	148000000	0.578317	1.22587	70.8878	12.8328	29.6153	6.77164	0.005721	0.701294
chr4_148000001_150000000_N457	4	148000001	150000000	1.32216	1.90169	69.3655	12.7576	29.9818	6.74453	0.013134	0.689042
chr4_150000001_152000000_N457	4	150000001	152000000	0.056413	0.892362	71.3189	12.8743	29.7327	6.78949	0.000558	0.705373
chr4_152000001_154000000_N457	4	152000001	154000000	0.503307	1.25702	70.41	12.8386	29.8943	6.77286	0.004993	0.698459
chr4_154000001_156000000_N457	4	154000001	156000000	2.48821	2.91	68.3968	12.5983	29.8562	6.68729	0.024699	0.678936
chr4_156000001_158000000_N457	4	156000001	158000000	0.000127	0.742989	71.4366	12.8977	29.6862	6.78325	1e-06	0.706433
chr4_158000001_158516625_N457	4	158000001	158516625	0.000127	2.59403	71.2556	12.7933	29.1831	6.71669	1e-06	0.709443
chr4_16000001_18000000_N457	4	16000001	18000000	1.72666	2.02103	68.2537	12.8634	30.4075	6.88125	0.0172	0.6799
chr4_18000001_20000000_N457	4	18000001	20000000	0.708643	1.11794	68.9731	12.8879	30.4809	6.86034	0.007075	0.688611
chr4_20000001_22000000_N457	4	20000001	22000000	0.000127	1.22969	71.5445	12.8837	29.4806	6.76142	1e-06	0.708185
chr4_2000001_4000000_N457	4	2000001	4000000	0.000127	0.750964	71.4497	12.9698	29.6914	6.79005	1e-06	0.706435
chr4_22000001_24000000_N457	4	22000001	24000000	0.053688	1.13045	71.2006	13.002	29.7897	6.79532	0.000531	0.70465
chr4_24000001_26000000_N457	4	24000001	26000000	1.13342	1.54487	70.4836	12.7907	29.406	6.75295	0.011219	0.697699
chr4_26000001_28000000_N457	4	26000001	28000000	2.10124	2.20152	67.0368	12.7836	30.936	6.87637	0.020997	0.669872
chr4_28000001_30000000_N457	4	28000001	30000000	0.833415	1.47702	69.4184	12.9102	30.2025	6.82711	0.008296	0.691044
chr4_30000001_32000000_N457	4	30000001	32000000	0.692198	1.25369	69.7781	12.8704	30.0346	6.79581	0.006887	0.694276
chr4_32000001_34000000_N457	4	32000001	34000000	2.04516	2.30572	66.6378	12.7699	31.2606	6.89282	0.020463	0.666754
chr4_34000001_36000000_N457	4	34000001	36000000	2.84187	2.99989	63.3413	12.5778	32.8083	6.92056	0.028708	0.639866
chr4_36000001_38000000_N457	4	36000001	38000000	1.08003	1.48546	67.3042	12.8481	31.2535	6.90276	0.01084	0.675489
chr4_38000001_40000000_N457	4	38000001	40000000	0.000127	1.39986	72.6293	12.9952	28.5239	6.67401	1e-06	0.718012
chr4_40000001_42000000_N457	4	40000001	42000000	2.02833	1.99212	67.5756	12.7452	30.2293	6.77515	0.020317	0.676885
chr4_4000001_6000000_N457	4	4000001	6000000	1.27919	1.54242	69.229	12.7915	29.9223	6.78691	0.012737	0.689322
chr4_42000001_44000000_N457	4	42000001	44000000	0.000127	1.01093	71.4427	12.9606	29.6878	6.78465	1e-06	0.70644
chr4_44000001_46000000_N457	4	44000001	46000000	0.511547	1.124	71.6929	13.003	29.1658	6.81685	0.005046	0.707238
chr4_46000001_48000000_N457	4	46000001	48000000	1.70085	1.86776	67.5077	12.7972	30.6778	6.86243	0.017028	0.675845
chr4_48000001_50000000_N457	4	48000001	50000000	0.936173	1.59572	68.8199	12.8587	30.5119	6.81737	0.009337	0.68636
chr4_50000001_52000000_N457	4	50000001	52000000	0.742004	1.69654	70.6179	12.9156	29.7777	6.80531	0.007337	0.698236
chr4_52000001_54000000_N457	4	52000001	54000000	0.000127	1.2409	71.4801	12.8067	29.1781	6.70212	1e-06	0.710126
chr4_54000001_56000000_N457	4	54000001	56000000	0.000127	1.0525	71.2975	12.8653	29.7396	6.80058	1e-06	0.705655
chr4_56000001_58000000_N457	4	56000001	58000000	0.000127	1.15739	71.5332	12.9062	29.5495	6.76671	1e-06	0.707669
chr4_58000001_60000000_N457	4	58000001	60000000	0.339309	0.863831	70.9885	12.8904	29.6631	6.79253	0.00336	0.70292
chr4_60000001_62000000_N457	4	60000001	62000000	1.63557	1.96889	69.1257	13.0091	29.9121	6.87996	0.016246	0.686634
chr4_6000001_8000000_N457	4	6000001	8000000	1.85719	2.1738	66.7859	12.76	31.0613	6.87758	0.018627	0.669839
chr4_62000001_64000000_N457	4	62000001	64000000	0.000127	0.795825	72.3969	13.2071	29.1931	6.80201	1e-06	0.712637
chr4_64000001_66000000_N457	4	64000001	66000000	2.46839	2.73421	70.3282	12.8548	29.1205	6.76413	0.02422	0.690053
chr4_66000001_68000000_N457	4	66000001	68000000	0.000127	0.879121	71.3069	12.8631	29.7609	6.80723	1e-06	0.705534
chr4_68000001_70000000_N457	4	68000001	70000000	0.000127	1.0007	71.8879	12.9424	29.2621	6.74521	1e-06	0.710705
chr4_70000001_72000000_N457	4	70000001	72000000	0.000127	0.694113	71.3078	12.8597	29.7224	6.78599	1e-06	0.705806
chr4_72000001_74000000_N457	4	72000001	74000000	0.193727	0.853257	71.3713	12.8848	29.5651	6.79497	0.001916	0.705737
chr4_74000001_76000000_N457	4	74000001	76000000	0.000127	1.2207	69.4542	12.5077	29.7704	6.68099	1e-06	0.699969
chr4_76000001_78000000_N457	4	76000001	78000000	10.4535	7.08148	72.5019	12.9657	25.9985	6.61477	0.095944	0.665436
chr4_78000001_80000000_N457	4	78000001	80000000	0.000127	1.36332	71.4833	12.8216	29.2323	6.71011	1e-06	0.709753
chr4_80000001_82000000_N457	4	80000001	82000000	0.000127	0.89211	71.5151	12.878	29.5293	6.76236	1e-06	0.707758
chr4_8000001_10000000_N457	4	8000001	10000000	1.92441	2.30453	67.1016	12.7644	31.1102	6.87567	0.019218	0.670103
chr4_82000001_84000000_N457	4	82000001	84000000	0.000127	1.2571	71.7047	12.6915	28.308	6.56618	1e-06	0.716955
chr4_84000001_86000000_N457	4	84000001	86000000	1.95226	2.17922	68.2534	12.6391	30.2256	6.71737	0.019439	0.679603
chr4_86000001_88000000_N457	4	86000001	88000000	0.000127	1.25327	71.9734	12.9154	29.0236	6.70967	1e-06	0.712628
chr4_88000001_90000000_N457	4	88000001	90000000	0.000127	0.836258	70.8165	12.7717	29.7821	6.76836	1e-06	0.70395
chr4_90000001_92000000_N457	4	90000001	92000000	3.14232	3.06782	72.9744	12.8231	27.2307	6.64175	0.030405	0.706108
chr4_92000001_94000000_N457	4	92000001	94000000	0.000127	0.929863	71.2145	12.8422	29.7413	6.78993	1e-06	0.705402
chr4_94000001_96000000_N457	4	94000001	96000000	0.000127	0.991327	69.3273	12.589	30.2455	6.7702	1e-06	0.696246
chr4_96000001_98000000_N457	4	96000001	98000000	0.284912	0.720764	70.581	12.8033	29.9372	6.76789	0.002826	0.700186
chr4_98000001_100000000_N457	4	98000001	100000000	1.535	1.88594	69.5989	12.7008	29.6788	6.71447	0.015226	0.690378
chr5_100000001_102000000_N457	5	100000001	102000000	0.000127	0.369645	71.8287	12.4797	26.1894	6.69062	1e-06	0.73281
chr5_10000001_12000000_N457	5	10000001	12000000	0.000127	1.1753	72.505	12.4838	25.3015	6.58451	1e-06	0.741309
chr5_102000001_104000000_N457	5	102000001	104000000	0.000127	0.425413	71.8073	12.4661	26.1464	6.68149	1e-06	0.733073
chr5_104000001_106000000_N457	5	104000001	106000000	0.000127	0.422186	71.7477	12.4593	26.1766	6.68242	1e-06	0.732684
chr5_106000001_108000000_N457	5	106000001	108000000	0.000127	0.492479	71.658	12.4465	26.2068	6.68222	1e-06	0.732214
chr5_108000001_110000000_N457	5	108000001	110000000	0.000127	0.472462	71.693	12.4399	26.1328	6.67066	1e-06	0.732863
chr5_110000001_112000000_N457	5	110000001	112000000	0.000127	0.449359	71.6558	12.4456	26.2064	6.68166	1e-06	0.73221
chr5_112000001_114000000_N457	5	112000001	114000000	0.000127	0.443686	71.6881	12.4468	26.1774	6.67846	1e-06	0.732515
chr5_114000001_116000000_N457	5	114000001	116000000	0.000127	0.460167	71.6532	12.4368	26.1618	6.67311	1e-06	0.732537
chr5_116000001_118000000_N457	5	116000001	118000000	0.000127	0.639615	71.7565	12.4	25.8433	6.62354	1e-06	0.735211
chr5_118000001_120000000_N457	5	118000001	120000000	0.000127	1.09228	70.9287	11.9037	24.0469	6.24386	1e-06	0.746809
chr5_120000001_122000000_N457	5	120000001	122000000	0.000127	1.2112	70.7992	12.0197	24.7891	6.36965	1e-06	0.740667
chr5_1_2000000_N457	5	1	2000000	0.732417	1.39196	71.7233	12.4575	25.7671	6.67766	0.007457	0.73021
chr5_12000001_14000000_N457	5	12000001	14000000	0.000127	0.884537	71.923	12.5051	26.1518	6.69519	1e-06	0.733348
chr5_126000001_128000000_N457	5	126000001	128000000	0.000127	1.82939	63.4965	8.1754	11.5405	3.62898	2e-06	0.846201
chr5_128000001_130000000_N457	5	128000001	130000000	0.000127	1.44014	72.2604	12.2913	24.6397	6.44679	1e-06	0.745719
chr5_130000001_132000000_N457	5	130000001	132000000	0.000127	0.835921	70.3991	12.3056	26.7107	6.70858	1e-06	0.724943
chr5_132000001_134000000_N457	5	132000001	134000000	0.000127	0.694553	71.4081	12.4199	26.3273	6.69299	1e-06	0.730626
chr5_134000001_136000000_N457	5	134000001	136000000	0.000127	0.846352	72.1979	12.5502	25.9481	6.67646	1e-06	0.735616
chr5_136000001_138000000_N457	5	136000001	138000000	0.000127	0.969949	73.4375	12.6403	24.8919	6.59727	1e-06	0.746851
chr5_138000001_140000000_N457	5	138000001	140000000	0.000127	1.37906	74.1251	12.6983	24.2535	6.53071	1e-06	0.753467
chr5_140000001_142000000_N457	5	140000001	142000000	0.515362	1.00258	71.2004	12.5141	26.1177	6.71909	0.005268	0.727771
chr5_14000001_16000000_N457	5	14000001	16000000	0.000127	0.956298	71.843	12.5158	26.2451	6.70783	1e-06	0.732432
chr5_142000001_144000000_N457	5	142000001	144000000	0.000127	1.3419	72.2722	12.6434	25.8498	6.67874	1e-06	0.736554
chr5_144000001_146000000_N457	5	144000001	146000000	0.000127	1.20998	71.531	12.2828	25.4303	6.53504	1e-06	0.737726
chr5_146000001_148000000_N457	5	146000001	148000000	0.000127	0.47457	71.7538	12.4897	26.3029	6.70786	1e-06	0.731757
chr5_148000001_150000000_N457	5	148000001	150000000	0.000127	0.524076	71.7129	12.4092	25.9457	6.63876	1e-06	0.734321
chr5_150000001_152000000_N457	5	150000001	152000000	0.000127	0.524274	71.4051	12.3505	25.9577	6.61826	1e-06	0.733391
chr5_152000001_154000000_N457	5	152000001	154000000	0.000127	0.422114	71.4476	12.4309	26.3454	6.69401	1e-06	0.730599
chr5_154000001_156000000_N457	5	154000001	156000000	0.000127	0.23187	71.7202	12.4789	26.3182	6.70801	1e-06	0.731551
chr5_156000001_158000000_N457	5	156000001	158000000	1.00714	1.23497	72.2916	12.4597	24.9856	6.62463	0.010247	0.735535
chr5_158000001_160000000_N457	5	158000001	160000000	0.957572	2.31932	72.56	12.5289	25.2794	6.76875	0.009692	0.734435
chr5_160000001_162000000_N457	5	160000001	162000000	0.405675	0.858491	71.0377	12.4238	26.3139	6.67619	0.00415	0.726674
chr5_16000001_18000000_N457	5	16000001	18000000	0.000127	2.33134	69.0135	10.5541	18.8262	5.19877	1e-06	0.785674
chr5_162000001_164000000_N457	5	162000001	164000000	1.66048	1.92382	71.205	12.4786	25.3126	6.68245	0.016913	0.725264
chr5_164000001_166000000_N457	5	164000001	166000000	0.000127	0.72292	71.5935	12.464	26.3722	6.72756	1e-06	0.730801
chr5_166000001_168000000_N457	5	166000001	168000000	0.165365	0.68313	71.8496	12.4926	26.0828	6.70111	0.001686	0.732428
chr5_168000001_169451843_N457	5	168000001	169451843	0.228903	0.694093	71.2413	12.4925	26.357	6.70399	0.00234	0.728236
chr5_18000001_20000000_N457	5	18000001	20000000	0.000127	0.665015	71.8114	12.5362	26.2613	6.70323	1e-06	0.732225
chr5_20000001_22000000_N457	5	20000001	22000000	0.000127	1.30626	72.6793	12.2078	23.789	6.32664	1e-06	0.7534
chr5_2000001_4000000_N457	5	2000001	4000000	0.000127	0.561794	72.0333	12.5253	26.1018	6.69106	1e-06	0.73402
chr5_22000001_24000000_N457	5	22000001	24000000	1.30394	1.79866	71.8084	12.532	25.4217	6.69784	0.013233	0.728767
chr5_24000001_26000000_N457	5	24000001	26000000	0.000127	0.730543	71.7177	12.4831	26.3182	6.71628	1e-06	0.731544
chr5_26000001_28000000_N457	5	26000001	28000000	0.000127	0.62869	72.4194	12.586	25.8248	6.68084	1e-06	0.737136
chr5_28000001_30000000_N457	5	28000001	30000000	0.000127	2.86763	77.4062	9.14775	6.1812	3.45033	2e-06	0.92605
chr5_30000001_32000000_N457	5	30000001	32000000	0.000127	2.06592	69.2741	11.1871	21.8791	5.74791	1e-06	0.759973
chr5_32000001_34000000_N457	5	32000001	34000000	0.000127	1.92529	72.4266	11.772	21.7722	5.94569	1e-06	0.768868
chr5_34000001_36000000_N457	5	34000001	36000000	0.000127	0.653904	71.2242	12.3582	26.1858	6.649	1e-06	0.731178
chr5_36000001_38000000_N457	5	36000001	38000000	0.000127	0.775477	70.9764	12.2253	25.7242	6.54571	1e-06	0.73398
chr5_38000001_40000000_N457	5	38000001	40000000	19.022	19.8502	69.6077	12.3119	26.1681	6.61265	0.1657	0.60635
chr5_40000001_42000000_N457	5	40000001	42000000	0.000127	1.07285	71.065	12.0192	24.5247	6.33863	1e-06	0.743437
chr5_4000001_6000000_N457	5	4000001	6000000	1.36733	1.87538	71.3485	12.3461	25.6945	6.6005	0.013894	0.72501
chr5_42000001_44000000_N457	5	42000001	44000000	0.000127	0.422992	71.74	12.4533	26.1541	6.67784	1e-06	0.732832
chr5_44000001_46000000_N457	5	44000001	46000000	0.000127	0.783328	71.2031	12.3639	26.2383	6.66013	1e-06	0.730726
chr5_46000001_48000000_N457	5	46000001	48000000	0.000127	0.633854	71.8168	12.4452	26.0139	6.65859	1e-06	0.734092
chr5_48000001_50000000_N457	5	48000001	50000000	0.000127	1.62959	71.34	12.1853	25.0844	6.46225	1e-06	0.739853
chr5_50000001_52000000_N457	5	50000001	52000000	0.000127	0.910506	71.6306	12.3319	25.6048	6.57196	1e-06	0.736671
chr5_52000001_54000000_N457	5	52000001	54000000	0.000127	1.05263	72.0359	12.2933	24.9478	6.48475	1e-06	0.742762
chr5_54000001_56000000_N457	5	54000001	56000000	0.000127	0.640239	72.0595	12.5374	26.0862	6.69063	1e-06	0.734208
chr5_56000001_58000000_N457	5	56000001	58000000	0.000127	0.7996	71.5868	12.374	25.8861	6.61918	1e-06	0.734427
chr5_58000001_60000000_N457	5	58000001	60000000	0.000127	0.674644	71.7544	12.4513	26.114	6.67244	1e-06	0.733171
chr5_60000001_62000000_N457	5	60000001	62000000	0.172289	0.673795	71.3114	12.4764	26.3817	6.69564	0.00176	0.728668
chr5_6000001_8000000_N457	5	6000001	8000000	0.15528	0.646733	71.7236	12.473	26.1922	6.69323	0.001583	0.731343
chr5_62000001_64000000_N457	5	62000001	64000000	0.000127	0.650623	72.0381	12.5384	26.0875	6.69095	1e-06	0.734141
chr5_64000001_66000000_N457	5	64000001	66000000	0.000127	0.84362	72.4436	12.5737	25.7842	6.66614	1e-06	0.737505
chr5_66000001_68000000_N457	5	66000001	68000000	0.420188	0.868084	71.3779	12.4725	26.1407	6.69545	0.00429	0.728801
chr5_68000001_70000000_N457	5	68000001	70000000	0.000127	0.653321	71.6522	12.4343	26.1387	6.67028	1e-06	0.732707
chr5_70000001_72000000_N457	5	70000001	72000000	0.000127	0.538948	71.8505	12.4538	26.0246	6.66281	1e-06	0.734103
chr5_72000001_74000000_N457	5	72000001	74000000	0.000127	0.972465	71.1177	12.2314	25.6119	6.53662	1e-06	0.73522
chr5_74000001_76000000_N457	5	74000001	76000000	0.000127	0.655915	71.8435	12.4392	25.9517	6.64953	1e-06	0.734631
chr5_76000001_78000000_N457	5	76000001	78000000	0.000127	0.564529	71.6607	12.4197	26.0549	6.65418	1e-06	0.733359
chr5_78000001_80000000_N457	5	78000001	80000000	0.000127	0.35877	71.778	12.472	26.2127	6.69116	1e-06	0.732497
chr5_80000001_82000000_N457	5	80000001	82000000	0.000127	0.34325	71.7744	12.4734	26.2231	6.69266	1e-06	0.732409
chr5_8000001_10000000_N457	5	8000001	10000000	0.000127	1.26663	71.5909	12.2599	25.2336	6.50501	1e-06	0.739387
chr5_82000001_84000000_N457	5	82000001	84000000	0.000127	0.355255	71.7501	12.4694	26.2311	6.69245	1e-06	0.732283
chr5_84000001_86000000_N457	5	84000001	86000000	0.000127	0.314001	71.7871	12.4799	26.2437	6.69742	1e-06	0.73229
chr5_86000001_88000000_N457	5	86000001	88000000	0.000127	0.289601	71.8038	12.4884	26.255	6.70049	1e-06	0.732252
chr5_88000001_90000000_N457	5	88000001	90000000	0.000127	0.324957	71.8126	12.4863	26.2379	6.69806	1e-06	0.732404
chr5_90000001_92000000_N457	5	90000001	92000000	0.000127	0.387972	71.835	12.4809	26.1868	6.69063	1e-06	0.732846
chr5_92000001_94000000_N457	5	92000001	94000000	0.000127	0.369853	71.7957	12.474	26.2022	6.6906	1e-06	0.732624
chr5_94000001_96000000_N457	5	94000001	96000000	0.000127	0.357733	71.8136	12.4778	26.1972	6.6908	1e-06	0.73271
chr5_96000001_98000000_N457	5	96000001	98000000	0.000127	0.394621	71.8148	12.4833	26.223	6.69586	1e-06	0.73252
chr5_98000001_100000000_N457	5	98000001	100000000	0.000127	0.345064	71.8169	12.4799	26.2069	6.69294	1e-06	0.732647
chr6_100000001_102000000_N457	6	100000001	102000000	0.000127	1.0897	77.4444	13.143	24.3282	6.44645	1e-06	0.760954
chr6_10000001_12000000_N457	6	10000001	12000000	0.000127	1.10521	77.3506	13.4258	25.6044	6.66597	1e-06	0.751304
chr6_102000001_104000000_N457	6	102000001	104000000	0.000127	0.815269	77.657	13.3879	25.2186	6.6254	1e-06	0.754862
chr6_104000001_106000000_N457	6	104000001	106000000	0.000127	0.922903	77.1255	13.2575	25.1884	6.57846	1e-06	0.753812
chr6_106000001_108000000_N457	6	106000001	108000000	0.000127	1.08278	77.3615	13.3241	25.2102	6.59675	1e-06	0.754218
chr6_108000001_110000000_N457	6	108000001	110000000	0.000127	2.14841	77.0186	12.2301	20.3154	5.69846	1e-06	0.791281
chr6_110000001_112000000_N457	6	110000001	112000000	0.000127	0.876226	76.7647	13.3673	26.0394	6.70126	1e-06	0.746707
chr6_112000001_114000000_N457	6	112000001	114000000	0.074257	0.641539	75.781	13.3126	26.7309	6.7625	0.000724	0.738706
chr6_114000001_116000000_N457	6	114000001	116000000	0.000127	0.724457	76.0924	13.2954	26.4775	6.73306	1e-06	0.741858
chr6_116000001_118000000_N457	6	116000001	118000000	0.000127	0.862341	75.8747	13.2384	26.4231	6.70852	1e-06	0.741703
chr6_118000001_120000000_N457	6	118000001	120000000	0.000127	0.830323	75.4902	13.1564	26.4056	6.67891	1e-06	0.740856
chr6_120000001_122000000_N457	6	120000001	122000000	0.000127	1.29692	78.8406	13.2884	23.5255	6.40492	1e-06	0.770182
chr6_1_2000000_N457	6	1	2000000	0.065958	0.670598	75.6309	13.3837	26.8193	6.77133	0.000643	0.737746
chr6_12000001_14000000_N457	6	12000001	14000000	0.318692	0.905415	75.6678	13.2976	26.6166	6.75998	0.003106	0.737481
chr6_122000001_124000000_N457	6	122000001	124000000	0.846622	1.09202	72.3721	13.1023	27.8116	6.76324	0.00838	0.71634
chr6_124000001_126000000_N457	6	124000001	126000000	0.000127	1.3506	75.7269	12.7922	24.3148	6.32259	1e-06	0.756952
chr6_126000001_128000000_N457	6	126000001	128000000	0.000127	0.645441	76.4317	13.3728	26.3611	6.73911	1e-06	0.74355
chr6_128000001_130000000_N457	6	128000001	130000000	0.000127	1.72	77.0914	12.9881	23.8412	6.33203	1e-06	0.76379
chr6_130000001_132000000_N457	6	130000001	132000000	0.000127	0.833501	75.9789	13.2816	26.5174	6.73079	1e-06	0.741283
chr6_132000001_134000000_N457	6	132000001	134000000	0.1278	1.04771	75.7983	13.3194	26.713	6.76078	0.001245	0.738493
chr6_134000001_136000000_N457	6	134000001	136000000	1.4914	1.94887	75.7414	13.2349	25.8884	6.6763	0.014463	0.734489
chr6_136000001_138000000_N457	6	136000001	138000000	0.000127	1.11958	76.1325	13.3886	26.5392	6.75037	1e-06	0.741513
chr6_138000001_140000000_N457	6	138000001	140000000	0.004229	0.872671	75.8719	13.3489	26.7458	6.76563	4.1e-05	0.739334
chr6_140000001_142000000_N457	6	140000001	142000000	0.000127	1.99594	77.1126	12.7966	22.8744	6.16621	1e-06	0.771225
chr6_14000001_16000000_N457	6	14000001	16000000	0.456583	1.24267	75.7449	13.2853	26.4834	6.74477	0.004446	0.737644
chr6_142000001_144000000_N457	6	142000001	144000000	0.000127	1.20461	76.6937	13.378	25.9555	6.69008	1e-06	0.747143
chr6_144000001_146000000_N457	6	144000001	146000000	0.000127	0.982886	76.7301	13.2683	25.6244	6.62671	1e-06	0.749649
chr6_146000001_148000000_N457	6	146000001	148000000	0.260191	0.885401	75.2211	13.314	26.9038	6.76448	0.002541	0.734688
chr6_148000001_150000000_N457	6	148000001	150000000	1.895	1.93581	76.6113	13.2214	25.0278	6.61642	0.018303	0.739962
chr6_150000001_152000000_N457	6	150000001	152000000	0.000127	0.993942	76.0674	13.351	26.702	6.78371	1e-06	0.740174
chr6_152000001_154000000_N457	6	152000001	154000000	0.000127	0.809239	76.5319	13.3907	26.2872	6.73194	1e-06	0.744335
chr6_154000001_156000000_N457	6	154000001	156000000	0.000127	0.852406	76.2032	13.4214	26.5641	6.759	1e-06	0.741511
chr6_156000001_158000000_N457	6	156000001	158000000	0.000127	1.615	77.205	13.1975	24.7135	6.49491	1e-06	0.757516
chr6_158000001_160000000_N457	6	158000001	160000000	0.000127	2.00735	75.6313	12.8103	24.4252	6.34161	1e-06	0.755885
chr6_160000001_162000000_N457	6	160000001	162000000	1.28313	1.65165	73.4235	13.0658	27.1197	6.67151	0.012601	0.721066
chr6_16000001_18000000_N457	6	16000001	18000000	0.000127	1.32879	77.127	13.4549	25.7833	6.6835	1e-06	0.749457
chr6_162000001_164000000_N457	6	162000001	164000000	0.000127	1.0219	76.6825	13.2264	25.4861	6.59777	1e-06	0.750547
chr6_164000001_166000000_N457	6	164000001	166000000	0.475357	1.16187	75.8138	13.2905	26.4072	6.72768	0.004629	0.738233
chr6_166000001_168000000_N457	6	166000001	168000000	0.28423	0.901195	75.692	13.3049	26.6386	6.75344	0.00277	0.737632
chr6_168000001_170000000_N457	6	168000001	170000000	0.654462	1.03909	75.1454	13.2337	26.528	6.72811	0.006396	0.734359
chr6_170000001_172000000_N457	6	170000001	172000000	0.520678	1.09962	75.5056	13.2302	26.6034	6.7185	0.005073	0.735709
chr6_172000001_174000000_N457	6	172000001	174000000	0.000127	0.618627	75.9679	13.3129	26.6834	6.76101	1e-06	0.740057
chr6_174000001_176000000_N457	6	174000001	176000000	0.000127	0.608091	75.8419	13.2946	26.7642	6.7777	1e-06	0.739155
chr6_176000001_178000000_N457	6	176000001	178000000	0.000127	0.972642	76.2213	13.2938	26.2987	6.71025	1e-06	0.743477
chr6_178000001_180000000_N457	6	178000001	180000000	0.000127	0.821003	75.7563	13.2707	26.719	6.76086	1e-06	0.739263
chr6_180000001_182000000_N457	6	180000001	182000000	0.000127	0.717619	75.915	13.2802	26.5975	6.74351	1e-06	0.740543
chr6_18000001_20000000_N457	6	18000001	20000000	0.000127	0.880926	76.0401	13.222	26.1633	6.67291	1e-06	0.744007
chr6_182000001_184000000_N457	6	182000001	184000000	0.000127	0.545678	76.0266	13.317	26.6376	6.75541	1e-06	0.740536
chr6_184000001_186000000_N457	6	184000001	186000000	1.1104	1.71766	74.7808	13.2108	26.6026	6.70568	0.010834	0.729613
chr6_186000001_188000000_N457	6	186000001	188000000	0.000127	0.884908	75.7306	13.1638	26.1954	6.65812	1e-06	0.742995
chr6_188000001_190000000_N457	6	188000001	190000000	0.000127	0.677121	75.9779	13.3325	26.7095	6.76749	1e-06	0.739894
chr6_190000001_192000000_N457	6	190000001	192000000	0.000127	0.545386	75.9945	13.2983	26.6077	6.74855	1e-06	0.740671
chr6_192000001_194000000_N457	6	192000001	194000000	0.000127	0.913648	76.3163	13.2289	25.9039	6.6453	1e-06	0.746587
chr6_194000001_196000000_N457	6	194000001	196000000	0.000127	0.881105	76.3898	13.205	25.7159	6.61723	1e-06	0.748144
chr6_196000001_198000000_N457	6	196000001	198000000	0.000127	0.879238	77.1369	13.2718	25.2531	6.5905	1e-06	0.753362
chr6_198000001_200000000_N457	6	198000001	200000000	0.264596	0.722602	75.5543	13.2759	26.638	6.74544	0.002583	0.737425
chr6_200000001_202000000_N457	6	200000001	202000000	0.000127	1.13794	77.6737	13.4299	25.256	6.63057	1e-06	0.754628
chr6_20000001_22000000_N457	6	20000001	22000000	0.000127	0.807447	76.1836	13.3354	26.5119	6.74443	1e-06	0.741839
chr6_2000001_4000000_N457	6	2000001	4000000	0.153772	0.631433	75.7888	13.293	26.6615	6.75419	0.001499	0.738653
chr6_202000001_204000000_N457	6	202000001	204000000	0.000127	1.11984	76.8388	13.1677	25.0365	6.52975	1e-06	0.754243
chr6_204000001_206000000_N457	6	204000001	206000000	0.000127	0.824381	74.7367	13.0487	26.5951	6.66393	1e-06	0.737544
chr6_206000001_208000000_N457	6	206000001	208000000	0.000127	1.44483	77.7966	13.2831	24.4439	6.49777	1e-06	0.760917
chr6_208000001_210000000_N457	6	208000001	210000000	0.000127	0.959179	78.6973	13.4944	24.457	6.58516	1e-06	0.762908
chr6_210000001_212000000_N457	6	210000001	212000000	0.087724	0.582003	75.1121	13.4566	27.0707	6.81861	0.000858	0.734445
chr6_212000001_214000000_N457	6	212000001	214000000	0.000127	1.06672	76.3756	13.3699	26.4087	6.74111	1e-06	0.743066
chr6_214000001_216000000_N457	6	214000001	216000000	0.525445	1.15366	75.1441	13.2912	26.7211	6.75593	0.005132	0.733896
chr6_216000001_218000000_N457	6	216000001	218000000	0.000127	0.745104	76.2353	13.3868	26.5605	6.7567	1e-06	0.741618
chr6_218000001_220000000_N457	6	218000001	220000000	0.000127	0.684966	75.7863	13.286	26.7752	6.77469	1e-06	0.738934
chr6_220000001_222000000_N457	6	220000001	222000000	0.594108	1.04864	76.1903	13.3326	26.0636	6.73921	0.005777	0.740804
chr6_22000001_24000000_N457	6	22000001	24000000	0.000127	2.1641	73.186	11.2898	19.2557	5.27043	1e-06	0.791698
chr6_222000001_222840322_N457	6	222000001	222840322	0.038567	0.591486	75.8605	13.3042	26.7201	6.75998	0.000376	0.739243
chr6_24000001_26000000_N457	6	24000001	26000000	0.000127	0.754915	75.8583	13.2882	26.6974	6.76104	1e-06	0.739678
chr6_26000001_28000000_N457	6	26000001	28000000	0.000127	1.36249	75.9286	12.925	24.7657	6.41633	1e-06	0.75405
chr6_28000001_30000000_N457	6	28000001	30000000	0.000127	0.992987	75.1957	13.0369	26.0869	6.60197	1e-06	0.742434
chr6_30000001_32000000_N457	6	30000001	32000000	0.000127	1.13967	75.6103	13.1585	26.279	6.66894	1e-06	0.742082
chr6_32000001_34000000_N457	6	32000001	34000000	0.4751	0.855937	73.8808	13.2225	27.3326	6.76091	0.004672	0.72654
chr6_34000001_36000000_N457	6	34000001	36000000	0.000127	0.596177	76.1432	13.3635	26.6013	6.75833	1e-06	0.741092
chr6_36000001_38000000_N457	6	36000001	38000000	0.17044	0.710984	75.587	13.3182	26.7537	6.76737	0.001663	0.737354
chr6_38000001_40000000_N457	6	38000001	40000000	0.749768	1.4949	75.4964	13.3226	26.4619	6.7676	0.0073	0.735058
chr6_40000001_42000000_N457	6	40000001	42000000	3.49506	2.62343	72.0982	12.9757	26.4458	6.63458	0.034252	0.706574
chr6_4000001_6000000_N457	6	4000001	6000000	0.000127	1.50471	77.5208	13.067	23.8114	6.35908	1e-06	0.765015
chr6_42000001_44000000_N457	6	42000001	44000000	0.47403	1.30944	75.8023	13.3122	26.4114	6.77366	0.004616	0.738182
chr6_44000001_46000000_N457	6	44000001	46000000	0.000127	0.938749	76.7515	13.4558	26.2021	6.73427	1e-06	0.745495
chr6_46000001_48000000_N457	6	46000001	48000000	0.000127	0.625032	75.9416	13.4197	26.7134	6.77429	1e-06	0.739774
chr6_48000001_50000000_N457	6	48000001	50000000	0.041469	0.572421	75.7467	13.347	26.7754	6.76539	0.000404	0.738534
chr6_50000001_52000000_N457	6	50000001	52000000	0.05463	0.547397	75.8243	13.3146	26.722	6.76235	0.000532	0.739022
chr6_52000001_54000000_N457	6	52000001	54000000	0.000127	0.81819	76.3436	13.3221	26.2984	6.71746	1e-06	0.743784
chr6_54000001_56000000_N457	6	54000001	56000000	0.000127	0.478286	75.9048	13.3532	26.732	6.76622	1e-06	0.739547
chr6_56000001_58000000_N457	6	56000001	58000000	0.000127	0.515588	76.356	13.4124	26.4933	6.76141	1e-06	0.742405
chr6_58000001_60000000_N457	6	58000001	60000000	0.000127	0.50004	75.9997	13.3837	26.6871	6.76829	1e-06	0.740111
chr6_60000001_62000000_N457	6	60000001	62000000	0.16664	0.67827	75.1192	13.3512	26.9867	6.77418	0.001629	0.7345
chr6_6000001_8000000_N457	6	6000001	8000000	0.000127	1.22827	74.8291	13.0912	26.7268	6.71161	1e-06	0.736826
chr6_62000001_64000000_N457	6	62000001	64000000	0.739573	1.02481	72.3144	13.2124	27.9105	6.80291	0.007325	0.716236
chr6_64000001_66000000_N457	6	64000001	66000000	0.235912	0.708709	75.2727	13.31	26.833	6.76256	0.002305	0.735504
chr6_66000001_68000000_N457	6	66000001	68000000	0.000127	0.551237	76.4827	13.4553	26.4367	6.765	1e-06	0.743131
chr6_68000001_70000000_N457	6	68000001	70000000	0.000127	0.778096	77.1526	13.4522	25.9103	6.71233	1e-06	0.748596
chr6_70000001_72000000_N457	6	70000001	72000000	0.010826	0.452396	75.8459	13.3381	26.7515	6.76518	0.000106	0.739179
chr6_72000001_74000000_N457	6	72000001	74000000	0.000127	1.11415	78.3325	13.3912	24.5294	6.54441	1e-06	0.76153
chr6_74000001_76000000_N457	6	74000001	76000000	0.000127	0.800745	77.389	13.454	25.7163	6.69353	1e-06	0.750581
chr6_76000001_78000000_N457	6	76000001	78000000	0.000127	0.920776	76.7755	13.4236	26.1591	6.72475	1e-06	0.745866
chr6_78000001_80000000_N457	6	78000001	80000000	0.000127	1.16174	78.3665	13.2805	24.0138	6.45579	1e-06	0.765444
chr6_80000001_82000000_N457	6	80000001	82000000	0.000127	0.887504	77.3966	13.3785	25.4317	6.64123	1e-06	0.752677
chr6_8000001_10000000_N457	6	8000001	10000000	0.000127	0.69081	75.913	13.3669	26.7288	6.76411	1e-06	0.739591
chr6_82000001_84000000_N457	6	82000001	84000000	0.000127	0.989277	78.1609	13.36	24.5748	6.54551	1e-06	0.760795
chr6_84000001_86000000_N457	6	84000001	86000000	0.000127	0.875127	77.2065	13.385	25.6852	6.6695	1e-06	0.750366
chr6_86000001_88000000_N457	6	86000001	88000000	0.000127	1.10612	77.5813	13.3686	25.1358	6.60219	1e-06	0.75529
chr6_88000001_90000000_N457	6	88000001	90000000	0.000127	0.693345	76.3925	13.3565	26.3957	6.7383	1e-06	0.743202
chr6_90000001_92000000_N457	6	90000001	92000000	0.000127	1.07557	77.8265	13.272	24.5321	6.50955	1e-06	0.760331
chr6_92000001_94000000_N457	6	92000001	94000000	0.000127	1.15262	77.8829	13.3432	24.7535	6.55221	1e-06	0.758822
chr6_94000001_96000000_N457	6	94000001	96000000	0.000127	1.56449	77.0233	13.119	24.5474	6.45281	1e-06	0.758321
chr6_96000001_98000000_N457	6	96000001	98000000	0.000127	0.806631	76.4992	13.3795	26.368	6.74096	1e-06	0.743668
chr6_98000001_100000000_N457	6	98000001	100000000	0.000127	1.22079	76.4102	13.2884	26.0427	6.67959	1e-06	0.745807
chr7_100000001_102000000_N457	7	100000001	102000000	0.000127	2.10135	71.0932	12.2455	26.3432	6.29686	1e-06	0.729636
chr7_10000001_12000000_N457	7	10000001	12000000	0.83885	1.54673	73.6383	12.9911	27.497	6.71551	0.008226	0.722127
chr7_102000001_104000000_N457	7	102000001	104000000	0.000127	1.16955	73.2884	12.9024	27.5148	6.64556	1e-06	0.727044
chr7_104000001_106000000_N457	7	104000001	106000000	0.000127	1.82376	72.8068	12.4543	25.6545	6.28783	1e-06	0.739445
chr7_106000001_108000000_N457	7	106000001	108000000	0.000127	1.31653	73.0257	12.8752	27.6585	6.65258	1e-06	0.725294
chr7_108000001_110000000_N457	7	108000001	110000000	0.000127	1.36229	74.4935	12.9589	26.3171	6.53555	1e-06	0.738944
chr7_110000001_112000000_N457	7	110000001	112000000	0.000127	1.13827	73.9709	13.0105	27.1991	6.64198	1e-06	0.731153
chr7_112000001_114000000_N457	7	112000001	114000000	0.000127	1.7858	74.0675	12.8367	26.1694	6.46662	1e-06	0.738924
chr7_114000001_116000000_N457	7	114000001	116000000	0.000127	1.05033	73.1317	13.0127	28.1518	6.74477	1e-06	0.722049
chr7_116000001_118000000_N457	7	116000001	118000000	0.000127	0.805286	73.3209	13.0253	27.9769	6.73501	1e-06	0.723815
chr7_118000001_120000000_N457	7	118000001	120000000	0.000127	1.56841	74.5178	12.9222	26.0833	6.49247	1e-06	0.740725
chr7_120000001_122000000_N457	7	120000001	122000000	0.000127	1.93069	74.7187	12.6841	24.7341	6.26031	1e-06	0.751298
chr7_1_2000000_N457	7	1	2000000	2.02721	2.24731	68.0907	12.6916	29.7154	6.76816	0.020306	0.682044
chr7_12000001_14000000_N457	7	12000001	14000000	0.272832	1.0986	72.3545	13.0271	28.4261	6.7548	0.0027	0.716002
chr7_122000001_124000000_N457	7	122000001	124000000	1.62678	2.23866	70.6086	12.8999	28.7857	6.77495	0.016103	0.698949
chr7_124000001_126000000_N457	7	124000001	126000000	0.000127	0.912675	73.5799	13.2166	27.9119	6.77766	1e-06	0.724983
chr7_126000001_128000000_N457	7	126000001	128000000	0.000127	1.00494	73.2576	13.0466	28.0633	6.74088	1e-06	0.723025
chr7_128000001_130000000_N457	7	128000001	130000000	0.000127	1.03067	73.295	13.0981	28.0545	6.75362	1e-06	0.723189
chr7_130000001_132000000_N457	7	130000001	132000000	0.000127	0.950665	73.2668	12.954	27.8031	6.69355	1e-06	0.724911
chr7_132000001_134000000_N457	7	132000001	134000000	0.000127	1.49919	72.4537	12.5348	26.484	6.40724	1e-06	0.732315
chr7_134000001_136000000_N457	7	134000001	136000000	0.000127	0.95009	73.3077	12.9391	27.6965	6.67769	1e-06	0.725788
chr7_136000001_138000000_N457	7	136000001	138000000	0.000127	1.0925	72.6443	12.8242	27.8468	6.65928	1e-06	0.722892
chr7_138000001_140000000_N457	7	138000001	140000000	0.000127	0.979654	72.5929	12.8645	28.1228	6.70721	1e-06	0.72077
chr7_140000001_142000000_N457	7	140000001	142000000	0.000127	0.978961	73.5644	12.9356	27.3742	6.64173	1e-06	0.728802
chr7_14000001_16000000_N457	7	14000001	16000000	0.000127	1.33589	73.0632	12.7991	27.2218	6.57777	1e-06	0.728555
chr7_142000001_144000000_N457	7	142000001	144000000	0.000127	1.13679	73.0737	12.9167	27.834	6.68649	1e-06	0.724163
chr7_144000001_146000000_N457	7	144000001	146000000	0.000127	0.65636	73.2422	13.0435	28.1366	6.7526	1e-06	0.72246
chr7_146000001_148000000_N457	7	146000001	148000000	0.000127	0.903261	73.0453	12.9613	28.1125	6.73319	1e-06	0.722092
chr7_148000001_150000000_N457	7	148000001	150000000	0.000127	1.18804	72.3303	12.6945	27.4748	6.57469	1e-06	0.724714
chr7_150000001_152000000_N457	7	150000001	152000000	0.000127	0.434387	72.9281	12.968	28.3299	6.76624	1e-06	0.72022
chr7_152000001_154000000_N457	7	152000001	154000000	0.000127	1.25797	73.0383	12.9931	28.1933	6.74926	1e-06	0.721496
chr7_154000001_156000000_N457	7	154000001	156000000	0.187702	1.23331	72.7278	13.0024	28.3082	6.76204	0.001854	0.718485
chr7_156000001_158000000_N457	7	156000001	158000000	0.000127	0.809134	72.5042	12.9311	28.5395	6.81561	1e-06	0.717552
chr7_158000001_160000000_N457	7	158000001	160000000	0.774864	1.21531	73.5378	13.0126	27.3834	6.7279	0.007619	0.723113
chr7_160000001_162000000_N457	7	160000001	162000000	0.222185	0.703796	73.0005	12.9946	28.1141	6.76369	0.002193	0.720375
chr7_16000001_18000000_N457	7	16000001	18000000	0.655612	1.19877	74.0023	13.0344	27.2756	6.74564	0.006432	0.725986
chr7_162000001_164000000_N457	7	162000001	164000000	0.000127	1.02219	72.3368	12.8719	28.4272	6.76236	1e-06	0.717882
chr7_164000001_166000000_N457	7	164000001	166000000	0.000127	0.934692	73.8489	13.0839	27.5794	6.70763	1e-06	0.728089
chr7_166000001_168000000_N457	7	166000001	168000000	0.000127	1.04424	73.4284	13.0869	28.008	6.74155	1e-06	0.723885
chr7_168000001_170000000_N457	7	168000001	170000000	0.23646	1.05674	73.3777	12.9934	27.877	6.81147	0.00233	0.722996
chr7_170000001_172000000_N457	7	170000001	172000000	0.000127	0.80956	72.6331	12.9192	28.3751	6.76416	1e-06	0.71908
chr7_172000001_174000000_N457	7	172000001	174000000	0.000127	1.16221	73.1725	12.9472	27.8682	6.70171	1e-06	0.724187
chr7_174000001_176000000_N457	7	174000001	176000000	1.63623	1.84346	69.7319	12.7932	28.9368	6.72339	0.016313	0.695199
chr7_178000001_180000000_N457	7	178000001	180000000	0.000127	0.671789	72.8165	12.921	28.1952	6.73121	1e-06	0.720871
chr7_180000001_182000000_N457	7	180000001	182000000	0.000127	0.906703	73.0184	12.9842	28.239	6.75518	1e-06	0.721116
chr7_18000001_20000000_N457	7	18000001	20000000	1.6416	2.05325	72.6108	12.8605	27.528	6.65717	0.016129	0.713407
chr7_182000001_184000000_N457	7	182000001	184000000	0.000127	0.937084	72.9523	12.8905	27.8589	6.68339	1e-06	0.723652
chr7_184000001_186000000_N457	7	184000001	186000000	0.517983	1.44269	72.7974	12.972	28.0477	6.75747	0.00511	0.718184
chr7_186000001_188000000_N457	7	186000001	188000000	0.000127	1.19832	73.4394	13.0006	27.7641	6.6989	1e-06	0.72566
chr7_188000001_188061162_N457	7	188000001	188061162	0.000127	0.888596	73.0676	12.7975	27.2536	6.58381	1e-06	0.728336
chr7_20000001_22000000_N457	7	20000001	22000000	0.433013	0.901634	72.9005	12.9853	27.9289	6.7714	0.004276	0.719917
chr7_2000001_4000000_N457	7	2000001	4000000	0.000127	1.16263	73.1411	12.9704	27.9945	6.71865	1e-06	0.723197
chr7_22000001_24000000_N457	7	22000001	24000000	0.908087	1.15979	72.8031	12.9614	27.5472	6.72725	0.008968	0.718983
chr7_24000001_26000000_N457	7	24000001	26000000	0.000127	1.37585	74.3125	13.0197	26.8411	6.59961	1e-06	0.734649
chr7_26000001_28000000_N457	7	26000001	28000000	0.000127	2.13055	74.6673	12.697	24.8236	6.26875	1e-06	0.750493
chr7_28000001_30000000_N457	7	28000001	30000000	0.000127	0.881568	74.2815	13.1574	27.4944	6.71508	1e-06	0.729852
chr7_30000001_32000000_N457	7	30000001	32000000	0.332479	0.83654	72.4138	12.959	28.353	6.75915	0.003289	0.716264
chr7_32000001_34000000_N457	7	32000001	34000000	0.145861	0.64579	72.7323	12.9732	28.3109	6.75663	0.001441	0.718776
chr7_34000001_36000000_N457	7	34000001	36000000	0.387395	0.735821	72.9367	12.9737	27.9022	6.74249	0.003827	0.720531
chr7_36000001_38000000_N457	7	36000001	38000000	0.555882	1.04564	72.5121	12.9457	28.0765	6.74277	0.005496	0.716916
chr7_38000001_40000000_N457	7	38000001	40000000	0.329803	0.948494	72.6063	12.9443	28.2523	6.73778	0.003259	0.717536
chr7_40000001_42000000_N457	7	40000001	42000000	0.420083	0.940184	72.6154	12.9339	28.1232	6.72633	0.004153	0.717836
chr7_4000001_6000000_N457	7	4000001	6000000	0.000127	2.52594	65.4562	11.014	25.3136	5.76094	1e-06	0.721122
chr7_42000001_44000000_N457	7	42000001	44000000	0.000127	1.08676	73.2802	13.0551	28.1108	6.74854	1e-06	0.722747
chr7_44000001_46000000_N457	7	44000001	46000000	0.000127	0.55044	72.9582	12.9777	28.3118	6.76203	1e-06	0.720431
chr7_46000001_48000000_N457	7	46000001	48000000	0.145475	0.684335	72.6712	12.972	28.3486	6.74866	0.001438	0.718341
chr7_48000001_50000000_N457	7	48000001	50000000	0.000127	0.712051	72.978	12.977	28.2823	6.75974	1e-06	0.720696
chr7_50000001_52000000_N457	7	50000001	52000000	0.000127	0.927754	72.6679	12.7917	27.6503	6.62558	1e-06	0.724373
chr7_52000001_54000000_N457	7	52000001	54000000	0.000127	1.17553	72.6294	12.8548	28.0185	6.69465	1e-06	0.721618
chr7_54000001_56000000_N457	7	54000001	56000000	0.000127	1.42893	72.9179	12.9668	28.2631	6.76275	1e-06	0.720667
chr7_56000001_58000000_N457	7	56000001	58000000	0.175459	0.714659	73.0681	12.9564	28.1062	6.75016	0.001731	0.72095
chr7_58000001_60000000_N457	7	58000001	60000000	0.000127	0.687518	73.1795	12.968	28.0198	6.72541	1e-06	0.723122
chr7_60000001_62000000_N457	7	60000001	62000000	0.000127	0.727485	72.7326	12.95	28.4395	6.7858	1e-06	0.718899
chr7_6000001_8000000_N457	7	6000001	8000000	0.205794	0.810099	72.7445	12.9656	28.2452	6.75403	0.002034	0.718851
chr7_62000001_64000000_N457	7	62000001	64000000	0.089944	0.755532	72.7579	13.0079	28.3412	6.75684	0.000889	0.71903
chr7_64000001_66000000_N457	7	64000001	66000000	0.592575	0.815473	71.1052	12.8108	28.6238	6.71066	0.005907	0.708773
chr7_66000001_68000000_N457	7	66000001	68000000	0.924888	1.30589	70.9284	12.8809	28.629	6.73238	0.009204	0.70588
chr7_68000001_70000000_N457	7	68000001	70000000	0.000127	0.926815	72.8176	12.9589	28.3976	6.79953	1e-06	0.719432
chr7_70000001_72000000_N457	7	70000001	72000000	0.000127	0.987088	73.349	13.0264	27.9932	6.73241	1e-06	0.723774
chr7_72000001_74000000_N457	7	72000001	74000000	0.000127	0.895668	73.7138	13.1505	27.8612	6.74443	1e-06	0.725707
chr7_74000001_76000000_N457	7	74000001	76000000	0.061379	0.811028	72.817	13.0092	28.3456	6.76433	0.000606	0.719365
chr7_76000001_78000000_N457	7	76000001	78000000	0.000127	1.28043	72.5693	12.8153	27.8762	6.66158	1e-06	0.722474
chr7_78000001_80000000_N457	7	78000001	80000000	0.000127	0.869513	73.3312	13.0419	28.0726	6.74494	1e-06	0.723159
chr7_80000001_82000000_N457	7	80000001	82000000	0.568051	1.1381	73.2151	12.9859	27.7859	6.74722	0.005593	0.72084
chr7_8000001_10000000_N457	7	8000001	10000000	1.3311	1.78178	72.7563	12.867	27.6384	6.66526	0.013085	0.715219
chr7_82000001_84000000_N457	7	82000001	84000000	0.627012	1.31504	72.435	12.9283	28.1898	6.74068	0.006193	0.715395
chr7_84000001_86000000_N457	7	84000001	86000000	0.372263	1.4698	72.4823	13.0049	28.4033	6.7606	0.003676	0.715819
chr7_86000001_88000000_N457	7	86000001	88000000	0.173608	0.897994	72.578	12.9892	28.4183	6.76579	0.001716	0.717387
chr7_88000001_90000000_N457	7	88000001	90000000	0.554418	1.25317	72.1078	12.9344	28.4966	6.75596	0.005481	0.712817
chr7_90000001_92000000_N457	7	90000001	92000000	0.690127	1.31496	72.0178	12.8852	28.3972	6.73075	0.006826	0.712306
chr7_92000001_94000000_N457	7	92000001	94000000	0.000127	1.12542	73.8343	12.9779	27.2126	6.63501	1e-06	0.730692
chr7_94000001_96000000_N457	7	94000001	96000000	0.000127	2.12593	71.3384	11.9673	24.6166	6.00893	1e-06	0.743456
chr7_96000001_98000000_N457	7	96000001	98000000	0.000127	2.04717	71.5664	12.3582	26.4455	6.34858	1e-06	0.73018
chr7_98000001_100000000_N457	7	98000001	100000000	0.000127	1.97193	72.5407	12.317	25.2177	6.19351	1e-06	0.742039
chr8_100000001_102000000_N457	8	100000001	102000000	1.98978	2.38478	67.7222	12.9867	31.1541	6.99514	0.019727	0.671407
chr8_10000001_12000000_N457	8	10000001	12000000	0.000127	0.758046	73.0579	13.254	29.2252	6.95637	1e-06	0.714271
chr8_102000001_104000000_N457	8	102000001	104000000	0.162501	0.696641	72.1029	13.2989	29.6263	6.98387	0.001595	0.707643
chr8_104000001_106000000_N457	8	104000001	106000000	4.68487	4.7236	65.1478	12.8128	32.0159	7.00762	0.045998	0.639653
chr8_106000001_108000000_N457	8	106000001	108000000	0.041367	0.736615	72.8378	13.352	29.3102	6.96532	0.000405	0.712773
chr8_108000001_110000000_N457	8	108000001	110000000	0.194497	0.916985	72.5378	13.2781	29.3641	6.95799	0.001905	0.710484
chr8_110000001_112000000_N457	8	110000001	112000000	0.491004	0.912081	70.5861	13.1609	30.1749	6.98461	0.004849	0.697133
chr8_112000001_114000000_N457	8	112000001	114000000	2.57718	2.91593	68.0108	12.8589	30.5849	6.91554	0.025473	0.672224
chr8_114000001_116000000_N457	8	114000001	116000000	2.53731	2.47999	65.3426	12.6093	31.6633	6.89017	0.02549	0.656425
chr8_116000001_118000000_N457	8	116000001	118000000	1.66651	1.60886	67.2229	12.7279	30.8201	6.87963	0.016714	0.674188
chr8_118000001_120000000_N457	8	118000001	120000000	2.50586	2.71896	67.1748	12.7032	30.8219	6.86053	0.024933	0.668389
chr8_120000001_122000000_N457	8	120000001	122000000	4.44078	3.40295	61.8989	12.4369	32.5582	6.90699	0.044903	0.625887
chr8_1_2000000_N457	8	1	2000000	1.62474	1.70293	73.1138	13.1945	27.835	6.86856	0.01584	0.712794
chr8_12000001_14000000_N457	8	12000001	14000000	1.30912	1.44609	70.8821	13.1122	29.1522	6.88512	0.012918	0.699424
chr8_122000001_124000000_N457	8	122000001	124000000	4.76942	3.77543	63.1502	12.4937	31.9191	6.87725	0.047771	0.632522
chr8_124000001_126000000_N457	8	124000001	126000000	5.18187	4.85637	62.255	12.3712	32.2456	6.86149	0.051984	0.624533
chr8_126000001_128000000_N457	8	126000001	128000000	3.6303	3.44235	62.7231	12.5096	32.5004	6.94531	0.036724	0.634504
chr8_128000001_130000000_N457	8	128000001	130000000	4.70091	4.12747	62.2252	12.3993	32.4214	6.89005	0.047318	0.626339
chr8_130000001_132000000_N457	8	130000001	132000000	4.264	3.72253	62.7262	12.4313	32.1032	6.88046	0.04303	0.633001
chr8_132000001_134000000_N457	8	132000001	134000000	2.89703	2.44783	63.2606	12.574	32.3149	6.95655	0.02942	0.642419
chr8_134000001_136000000_N457	8	134000001	136000000	2.23744	2.01462	65.3395	12.717	31.7987	6.94744	0.022515	0.657501
chr8_136000001_138000000_N457	8	136000001	138000000	3.60909	3.17388	63.6649	12.4912	32.1151	6.89604	0.036313	0.640563
chr8_138000001_140000000_N457	8	138000001	140000000	3.68605	3.06485	62.206	12.4007	32.4652	6.89905	0.037476	0.63245
chr8_140000001_142000000_N457	8	140000001	142000000	6.07834	4.95313	64.6792	12.6079	31.4338	6.88824	0.05948	0.632923
chr8_14000001_16000000_N457	8	14000001	16000000	0.338777	0.831101	72.3716	13.1862	29.2924	6.91799	0.003321	0.709506
chr8_142000001_144000000_N457	8	142000001	144000000	1.89783	2.00593	67.5149	12.8203	30.7904	6.90818	0.01894	0.673781
chr8_144000001_146000000_N457	8	144000001	146000000	2.59601	2.45751	67.4358	12.875	30.6387	6.92247	0.025787	0.669867
chr8_146000001_148000000_N457	8	146000001	148000000	7.40394	5.3346	62.7679	12.4654	31.7873	6.88913	0.072617	0.615618
chr8_148000001_150000000_N457	8	148000001	150000000	2.61476	2.40181	63.8988	12.5885	31.7907	6.95346	0.026599	0.65001
chr8_150000001_152000000_N457	8	150000001	152000000	2.74702	2.33467	63.2269	12.3536	31.8258	6.83149	0.028088	0.646493
chr8_152000001_154000000_N457	8	152000001	154000000	6.51372	4.817	64.1388	12.3323	30.1808	6.73635	0.064599	0.636087
chr8_154000001_156000000_N457	8	154000001	156000000	16.4894	10.7922	61.9242	12.3643	31.855	6.85701	0.149538	0.561576
chr8_156000001_158000000_N457	8	156000001	158000000	3.27462	2.70324	64.2385	12.5428	31.4454	6.89189	0.033091	0.649145
chr8_158000001_160000000_N457	8	158000001	160000000	5.85442	4.6248	63.7056	12.6187	31.6537	6.93616	0.057842	0.629417
chr8_160000001_162000000_N457	8	160000001	162000000	0.189348	0.63096	71.8033	13.2592	29.7612	6.98858	0.001861	0.705657
chr8_16000001_18000000_N457	8	16000001	18000000	0.000127	0.811242	73.233	13.3167	29.1372	6.94715	1e-06	0.715373
chr8_162000001_164000000_N457	8	162000001	164000000	0.130527	0.721001	72.8679	13.244	29.2219	6.94474	0.001277	0.712851
chr8_164000001_166000000_N457	8	164000001	166000000	4.64118	3.62842	70.641	13.1745	28.2556	6.89752	0.044826	0.682272
chr8_166000001_168000000_N457	8	166000001	168000000	0.000127	1.44032	74.0401	13.1925	27.7191	6.75816	1e-06	0.7276
chr8_168000001_170000000_N457	8	168000001	170000000	0.52811	1.27234	72.2764	13.249	29.3258	6.94644	0.005171	0.707688
chr8_170000001_172000000_N457	8	170000001	172000000	3.59035	4.23036	71.488	13.0843	28.8853	6.84271	0.034535	0.687625
chr8_172000001_174000000_N457	8	172000001	174000000	0.133846	0.672357	72.7885	13.2531	29.2719	6.9489	0.00131	0.712257
chr8_174000001_176000000_N457	8	174000001	176000000	1.28705	2.04556	71.5992	13.1712	29.3134	6.91335	0.012593	0.700582
chr8_176000001_178000000_N457	8	176000001	178000000	0.000127	1.10825	72.5752	12.9714	28.2833	6.75183	1e-06	0.719574
chr8_178000001_180000000_N457	8	178000001	180000000	0.835149	1.10003	70.6888	13.0353	29.7327	6.89877	0.008248	0.698115
chr8_180000001_182000000_N457	8	180000001	182000000	0.000127	0.688047	73.4549	13.322	28.9376	6.93594	1e-06	0.717385
chr8_18000001_20000000_N457	8	18000001	20000000	0.000127	0.760006	73.7124	13.2874	28.6217	6.89415	1e-06	0.72031
chr8_182000001_184000000_N457	8	182000001	184000000	0.745789	1.15771	70.9141	13.1238	29.7624	6.93442	0.007353	0.699197
chr8_184000001_186000000_N457	8	184000001	186000000	0.119285	0.463059	72.6051	13.2467	29.3556	6.95577	0.001169	0.711257
chr8_186000001_188000000_N457	8	186000001	188000000	0.101445	0.715166	72.769	13.2668	29.298	6.94965	0.000993	0.712245
chr8_188000001_190000000_N457	8	188000001	190000000	0.530973	0.953108	71.3914	13.1695	29.6926	6.94067	0.005225	0.702568
chr8_190000001_192000000_N457	8	190000001	192000000	0.000127	1.3967	73.1019	12.7774	26.7037	6.51316	1e-06	0.732442
chr8_192000001_194000000_N457	8	192000001	194000000	0.000127	1.39384	74.8164	13.0904	26.4647	6.59215	1e-06	0.738699
chr8_194000001_196000000_N457	8	194000001	196000000	0.000127	1.4161	75.2441	13.0914	26.0345	6.54633	1e-06	0.742941
chr8_196000001_198000000_N457	8	196000001	198000000	0.000127	1.00923	73.3087	13.2892	29.0491	6.94055	1e-06	0.7162
chr8_198000001_200000000_N457	8	198000001	200000000	0.283706	0.540684	74.1877	13.3331	28.223	6.9362	0.002763	0.722412
chr8_200000001_202000000_N457	8	200000001	202000000	0.000127	0.919266	73.8806	13.3273	28.5549	6.89428	1e-06	0.721239
chr8_20000001_22000000_N457	8	20000001	22000000	0.000127	1.35716	74.7192	13.2472	27.2503	6.72643	1e-06	0.732759
chr8_2000001_4000000_N457	8	2000001	4000000	0.000127	1.1876	71.7222	13.0511	29.575	6.95876	1e-06	0.708037
chr8_202000001_204000000_N457	8	202000001	204000000	0.000127	0.902923	73.1084	13.3327	29.1937	6.95011	1e-06	0.714632
chr8_204000001_206000000_N457	8	204000001	206000000	1.70112	1.71347	68.4217	12.9329	30.2284	6.90633	0.016952	0.681822
chr8_206000001_208000000_N457	8	206000001	208000000	0.88379	0.999739	70.275	12.9906	29.6927	6.88409	0.008763	0.696817
chr8_208000001_210000000_N457	8	208000001	210000000	0.000127	1.48415	74.8877	13.3988	27.6046	6.8012	1e-06	0.730666
chr8_210000001_212000000_N457	8	210000001	212000000	0.000127	0.924049	73.5923	13.392	28.937	6.94017	1e-06	0.717768
chr8_212000001_214000000_N457	8	212000001	214000000	0.000127	1.07251	75.3278	13.3333	27.0565	6.74153	1e-06	0.735735
chr8_214000001_214384067_N457	8	214000001	214384067	0.000127	0.543075	73.0755	13.2417	29.1798	6.94448	1e-06	0.714637
chr8_22000001_24000000_N457	8	22000001	24000000	0.000127	0.607787	73.0065	13.2281	29.1939	6.9433	1e-06	0.714346
chr8_24000001_26000000_N457	8	24000001	26000000	0.000127	0.797892	73.2515	13.2682	29.0571	6.93523	1e-06	0.715985
chr8_26000001_28000000_N457	8	26000001	28000000	0.000127	0.527682	73.2341	13.2777	29.0966	6.94174	1e-06	0.71566
chr8_28000001_30000000_N457	8	28000001	30000000	0.000127	1.46085	71.9807	12.9381	28.7256	6.79785	1e-06	0.714758
chr8_30000001_32000000_N457	8	30000001	32000000	0.000127	0.976092	73.8218	13.3188	28.6301	6.90108	1e-06	0.72055
chr8_32000001_34000000_N457	8	32000001	34000000	0.410368	0.604604	72.9023	13.1555	28.6836	6.88717	0.004023	0.714755
chr8_34000001_36000000_N457	8	34000001	36000000	0.246641	0.705858	72.8482	13.2279	29.0951	6.93178	0.002414	0.712871
chr8_36000001_38000000_N457	8	36000001	38000000	0.852633	1.1516	71.1554	13.1082	29.4754	6.92055	0.008402	0.701153
chr8_38000001_40000000_N457	8	38000001	40000000	0.795965	1.18392	72.274	13.1798	28.9947	6.90622	0.007799	0.70812
chr8_40000001_42000000_N457	8	40000001	42000000	0.428227	0.852937	72.9996	13.2425	28.8708	6.9337	0.004186	0.713593
chr8_4000001_6000000_N457	8	4000001	6000000	0.000127	1.26066	74.134	13.1632	27.5489	6.73393	1e-06	0.72907
chr8_42000001_44000000_N457	8	42000001	44000000	0.000127	1.8149	75.9567	12.5479	22.7289	6.01152	1e-06	0.769683
chr8_44000001_46000000_N457	8	44000001	46000000	0.000127	0.741433	73.9194	13.3611	28.6045	6.91378	1e-06	0.720996
chr8_46000001_48000000_N457	8	46000001	48000000	0.278241	0.90342	73.0909	13.252	28.9843	6.94178	0.002718	0.714103
chr8_48000001_50000000_N457	8	48000001	50000000	0.000127	0.531161	73.038	13.2436	29.2374	6.95653	1e-06	0.714129
chr8_50000001_52000000_N457	8	50000001	52000000	0.000127	1.09785	71.9604	12.9521	28.8215	6.80715	1e-06	0.71402
chr8_52000001_54000000_N457	8	52000001	54000000	0.381687	1.13203	73.5708	13.2764	28.7291	6.95173	0.003717	0.716495
chr8_54000001_56000000_N457	8	54000001	56000000	0.000127	1.43982	73.2336	13.0727	28.06	6.76008	1e-06	0.722982
chr8_56000001_58000000_N457	8	56000001	58000000	0.000127	1.38469	72.8039	13.0997	28.6976	6.84563	1e-06	0.717268
chr8_58000001_60000000_N457	8	58000001	60000000	0.000127	0.734765	73.1638	13.2788	29.1288	6.94285	1e-06	0.71524
chr8_60000001_62000000_N457	8	60000001	62000000	0.000127	0.940467	73.0331	13.1907	28.9423	6.90297	1e-06	0.716182
chr8_6000001_8000000_N457	8	6000001	8000000	0.000127	0.832446	73.5545	13.3995	28.9718	6.94529	1e-06	0.71742
chr8_62000001_64000000_N457	8	62000001	64000000	4.40711	4.15429	73.4131	12.9972	27.3228	6.70261	0.041915	0.698222
chr8_64000001_66000000_N457	8	64000001	66000000	0.201116	0.59917	73.1425	13.2426	29.0161	6.93759	0.001965	0.714563
chr8_66000001_68000000_N457	8	66000001	68000000	0.000127	1.6113	73.317	13.1374	28.2603	6.79987	1e-06	0.721785
chr8_68000001_70000000_N457	8	68000001	70000000	0.000127	1.32876	73.2045	13.3677	29.1238	6.94345	1e-06	0.715388
chr8_70000001_72000000_N457	8	70000001	72000000	0.000127	0.512529	73.0585	13.2534	29.2193	6.94881	1e-06	0.714313
chr8_72000001_74000000_N457	8	72000001	74000000	0.162559	0.740058	73.3286	13.2753	28.9509	6.96443	0.001587	0.715805
chr8_74000001_76000000_N457	8	74000001	76000000	0.000127	1.17016	73.0579	13.1651	28.7602	6.87655	1e-06	0.717533
chr8_76000001_78000000_N457	8	76000001	78000000	0.000127	0.652918	73.6668	13.3258	28.849	6.92874	1e-06	0.718589
chr8_78000001_80000000_N457	8	78000001	80000000	0.000127	1.04635	73.8825	13.3254	28.5789	6.89663	1e-06	0.721075
chr8_80000001_82000000_N457	8	80000001	82000000	1.63278	1.65159	72.4476	13.0956	28.158	6.82806	0.01597	0.708615
chr8_8000001_10000000_N457	8	8000001	10000000	0.000127	0.642486	73.2546	13.2538	29.0236	6.92926	1e-06	0.716228
chr8_82000001_84000000_N457	8	82000001	84000000	0.000127	0.550832	73.1615	13.2932	29.1789	6.94936	1e-06	0.714883
chr8_84000001_86000000_N457	8	84000001	86000000	1.02729	1.49478	71.2114	13.1251	29.5578	6.91562	0.010092	0.699546
chr8_86000001_88000000_N457	8	86000001	88000000	0.000127	0.639357	73.2514	13.2991	29.102	6.94409	1e-06	0.715671
chr8_88000001_90000000_N457	8	88000001	90000000	5.45078	4.40948	70.4353	12.8148	28.4776	6.71442	0.052229	0.674902
chr8_90000001_92000000_N457	8	90000001	92000000	0.000127	0.715632	73.1953	13.2755	29.1221	6.94168	1e-06	0.715374
chr8_92000001_94000000_N457	8	92000001	94000000	3.65098	3.29358	68.7637	12.8973	29.7997	6.89061	0.035719	0.67274
chr8_94000001_96000000_N457	8	94000001	96000000	1.32599	2.23929	72.0765	13.2261	29.1667	6.94604	0.012928	0.702711
chr8_96000001_98000000_N457	8	96000001	98000000	9.95483	8.49493	67.6882	12.8295	29.6778	6.82691	0.092758	0.630709
chr8_98000001_100000000_N457	8	98000001	100000000	0.000127	0.935623	73.9593	13.4034	28.6169	6.91791	1e-06	0.721017
chr9_100000001_102000000_N457	9	100000001	102000000	0.363896	0.955013	71.0629	12.8092	29.2485	6.72178	0.003615	0.705863
chr9_10000001_12000000_N457	9	10000001	12000000	2.81212	2.43546	69.5196	12.5805	28.1862	6.56829	0.027976	0.691614
chr9_102000001_104000000_N457	9	102000001	104000000	0.485879	0.892364	70.2555	12.7385	29.4783	6.70945	0.004848	0.701015
chr9_104000001_106000000_N457	9	104000001	106000000	1.30339	1.58388	68.8458	12.632	29.6517	6.6628	0.01306	0.689831
chr9_106000001_108000000_N457	9	106000001	108000000	0.000127	0.620409	71.8095	12.8804	29.0829	6.7313	1e-06	0.711742
chr9_108000001_110000000_N457	9	108000001	110000000	0.000127	0.689938	71.7492	12.8216	28.9664	6.70832	1e-06	0.712393
chr9_110000001_112000000_N457	9	110000001	112000000	0.179369	0.627629	71.7914	12.8559	28.9383	6.72772	0.001778	0.711446
chr9_112000001_114000000_N457	9	112000001	114000000	0.000127	0.880149	72.3373	12.9106	28.6426	6.69252	1e-06	0.716353
chr9_114000001_116000000_N457	9	114000001	116000000	0.000127	0.996267	71.5711	12.8219	29.1754	6.76146	1e-06	0.710407
chr9_116000001_118000000_N457	9	116000001	118000000	0.000127	1.65626	73.8358	12.748	26.115	6.35827	1e-06	0.73872
chr9_118000001_120000000_N457	9	118000001	120000000	0.000127	1.10605	74.5232	13.0881	26.8749	6.56261	1e-06	0.734956
chr9_120000001_122000000_N457	9	120000001	122000000	1.0469	1.5126	70.3794	12.7786	29.1047	6.7079	0.010414	0.700077
chr9_1_2000000_N457	9	1	2000000	0.000127	1.27067	71.1765	12.7404	29.1422	6.72737	1e-06	0.709503
chr9_12000001_14000000_N457	9	12000001	14000000	0.431105	0.734366	69.8148	12.7302	29.6516	6.71203	0.004315	0.698864
chr9_122000001_124000000_N457	9	122000001	124000000	0.000127	0.974075	72.9221	12.8809	27.886	6.60342	1e-06	0.723374
chr9_124000001_126000000_N457	9	124000001	126000000	1.83499	1.92348	69.8054	12.7955	28.7605	6.69721	0.018277	0.695266
chr9_126000001_128000000_N457	9	126000001	128000000	0.949227	1.55965	70.7006	12.8483	28.9563	6.72091	0.009435	0.702746
chr9_128000001_130000000_N457	9	128000001	130000000	0.195047	0.915074	71.6089	12.8482	29.0288	6.72364	0.001934	0.710175
chr9_130000001_132000000_N457	9	130000001	132000000	3.5019	2.70558	66.8499	12.368	29.2443	6.57122	0.035161	0.67121
chr9_132000001_134000000_N457	9	132000001	134000000	0.000127	0.73573	71.8085	12.8625	29.0934	6.74108	1e-06	0.711665
chr9_134000001_134295741_N457	9	134000001	134295741	0.733616	0.952833	72.3963	12.8449	28.0044	6.66883	0.007254	0.715843
chr9_14000001_16000000_N457	9	14000001	16000000	0.642959	1.0524	69.65	12.7108	29.6982	6.71729	0.00643	0.696562
chr9_16000001_18000000_N457	9	16000001	18000000	0.000127	1.18577	72.2473	12.7597	28.0239	6.57923	1e-06	0.720518
chr9_18000001_20000000_N457	9	18000001	20000000	0.000127	1.64515	68.173	11.6025	26.0379	5.96765	1e-06	0.72362
chr9_20000001_22000000_N457	9	20000001	22000000	1.69595	1.75021	68.385	12.5631	29.1482	6.64517	0.017091	0.689162
chr9_2000001_4000000_N457	9	2000001	4000000	0.000127	1.2322	69.6555	12.4705	29.2481	6.63762	1e-06	0.704276
chr9_22000001_24000000_N457	9	22000001	24000000	16.8739	11.3583	60.4458	11.8142	30.9735	6.49503	0.155817	0.558168
chr9_24000001_26000000_N457	9	24000001	26000000	0.595469	0.97233	71.0642	12.7393	28.9146	6.6827	0.005921	0.706585
chr9_26000001_28000000_N457	9	26000001	28000000	0.011704	0.6101	71.7918	12.8539	29.0812	6.77323	0.000116	0.711622
chr9_28000001_30000000_N457	9	28000001	30000000	0.000127	1.15932	71.9733	12.8978	28.9409	6.7211	1e-06	0.713212
chr9_30000001_32000000_N457	9	30000001	32000000	0.000127	0.906681	72.0385	12.7875	28.4376	6.63605	1e-06	0.716971
chr9_32000001_34000000_N457	9	32000001	34000000	0.000127	0.767316	71.8637	12.9	29.0764	6.73709	1e-06	0.711943
chr9_34000001_36000000_N457	9	34000001	36000000	0.351698	0.917934	71.3675	12.8341	29.0116	6.72542	0.003491	0.708498
chr9_36000001_38000000_N457	9	36000001	38000000	0.000127	0.837178	72.181	12.8685	28.679	6.6879	1e-06	0.715655
chr9_38000001_40000000_N457	9	38000001	40000000	0.000127	1.3135	70.7684	12.5396	28.4761	6.56299	1e-06	0.71307
chr9_40000001_42000000_N457	9	40000001	42000000	0.000127	0.399459	71.5135	12.825	29.2398	6.75168	1e-06	0.709787
chr9_4000001_6000000_N457	9	4000001	6000000	0.000127	0.871318	71.7757	12.8658	29.1122	6.75112	1e-06	0.711439
chr9_42000001_44000000_N457	9	42000001	44000000	0.000127	0.886239	72.0516	12.8664	28.8001	6.70005	1e-06	0.71443
chr9_44000001_46000000_N457	9	44000001	46000000	0.010487	0.863703	71.7861	12.8585	29.0877	6.78885	0.000104	0.711568
chr9_46000001_48000000_N457	9	46000001	48000000	1.23573	1.49866	74.1773	12.9372	26.6166	6.60117	0.012111	0.727017
chr9_48000001_50000000_N457	9	48000001	50000000	0.000127	0.564302	71.5546	12.8124	29.1402	6.73077	1e-06	0.710608
chr9_50000001_52000000_N457	9	50000001	52000000	0.000127	1.17256	71.2665	12.6649	28.6327	6.61991	1e-06	0.713383
chr9_52000001_54000000_N457	9	52000001	54000000	0.864131	1.59325	72.5705	12.935	28.1394	6.74164	0.008507	0.714459
[truncated: 25 more rows]

## Sheet: S3
Table S3. Prediction accuracy of 16 genomic selection models for tobacco tar content based on five-fold cross-validation
Model	acc1	acc2	acc3	acc4	acc5	mean_acc	sd_acc
rrBLUP	0.854	0.851	0.847	0.844	0.804	0.84	0.02
GBM	0.848	0.843	0.839	0.834	0.786	0.83	0.025
RF	0.638	0.631	0.624	0.617	0.54	0.61	0.04
BB	0.64	0.633	0.625	0.618	0.534	0.61	0.043
BRR	0.639	0.632	0.624	0.617	0.538	0.61	0.041
RR	0.64	0.632	0.625	0.617	0.536	0.61	0.042
GBLUP	0.637	0.63	0.624	0.617	0.542	0.61	0.039
RKHS	0.632	0.624	0.616	0.608	0.52	0.6	0.046
BL	0.634	0.625	0.617	0.608	0.516	0.6	0.048
MKRKHS	0.633	0.625	0.616	0.608	0.518	0.6	0.047
BA	0.631	0.623	0.616	0.608	0.522	0.6	0.044
BC	0.634	0.626	0.617	0.608	0.515	0.6	0.049
LASSO	0.63	0.622	0.615	0.607	0.526	0.6	0.042
EN	0.636	0.627	0.618	0.609	0.51	0.6	0.051
SVM	0.256	0.242	0.228	0.214	0.06	0.2	0.08
DNNGP	0.544	0.533	0.522	0.511	0.39	0.5	0.063
